# Supplementary material for: 2-Amino-6-nitro-1,3-benzo­thia­zol-3-ium 3-carb­oxy-4-hy­droxy­benzene-1-sulfonate
Source: IUCrdata. 2025 May 30;10(Pt 5):x250478. doi: 10.1107/S241431462500478X (PMC12142387; doi:10.1107/S241431462500478X)
Supplement: Supplementary file 1 [file x-10-x250478-sup1.cif]

##############################################################################
#                                                                            #
# This CIF contains the data for a data article accepted for                 #
# publication in IUCrData. It conforms to the requirements of                #
# Notes for Authors for IUCrData, and has been                               #
# peer reviewed under the auspices of IUCrData.                              #
#                                                                            #
# Full details of the Crystallographic Information File format               #
# are given in the paper "The Crystallographic Information File (CIF):       #
# a New Standard Archive File for Crystallography" by S. R. Hall, F. H.      #
# Allen and I. D. Brown [Acta Cryst. (1991), A47, 655-685].                  #
#                                                                            #
# The current version of the core CIF dictionary is obtainable from          #
# ftp://ftp.iucr.org/pub/cif_core.dic.                                       #
#                                                                            #
# Software is freely available for graphical display of the structure(s)     #
# in this CIF. For information consult the CIF software page                 #
# http://www.iucr.org/resources/cif/software.                                #
#                                                                            #
# This file may be used for bona fide research purposes within the           #
# scientific community so long as proper attribution is given to the data    # 
# article from which it was obtained.                                        #
#                                                                            #
##############################################################################
data_I
_audit_creation_method     'SHELXL-2019/3'
_chemical_name_systematic
;
2-Amino-6-nitro-1,3-benzothiazol-3-ium 3-carboxy-4-hydroxybenzene-1-sulfonate
;
_chemical_name_common     ?
_chemical_formula_moiety     'C7 H6 N3 O2 S +, C7 H5 O6 S -'
_chemical_formula_sum     'C14 H11 N3 O8 S2'
_chemical_formula_iupac     'C7 H6 N3 O2 S +, C7 H5 O6 S -'
_chemical_formula_weight     413.38
_chemical_melting_point     ?
_space_group_crystal_system     monoclinic
_space_group_name_H-M_alt     'P 21/n'
_space_group_name_Hall     '-P 2yn'
loop_
    _space_group_symop_operation_xyz
    'x, y, z'
    '-x+1/2, y+1/2, -z+1/2'
    '-x, -y, -z'
    'x-1/2, -y-1/2, z-1/2'
_cell_length_a     7.8421(3)
_cell_length_b     12.3037(5)
_cell_length_c     16.0821(6)
_cell_angle_alpha     90
_cell_angle_beta     96.081(3)
_cell_angle_gamma     90
_cell_volume     1542.98(10)
_cell_formula_units_Z     4
_cell_measurement_reflns_used     7727
_cell_measurement_theta_min     2.78
_cell_measurement_theta_max     28.36
_cell_measurement_temperature     120(2)
_exptl_crystal_description     block
_exptl_crystal_colour     yellow
_exptl_crystal_size_max     0.150
_exptl_crystal_size_mid     0.080
_exptl_crystal_size_min     0.050
_exptl_crystal_density_diffrn     1.779
_exptl_crystal_density_meas     ?
_exptl_crystal_density_method     ?
_exptl_crystal_F_000     848
_exptl_absorpt_coefficient_mu     0.402
_exptl_absorpt_correction_type     integration
_exptl_absorpt_process_details
;
(X-RED; Stoe & Cie, 2020)
;
_exptl_absorpt_correction_T_min     0.9524
_exptl_absorpt_correction_T_max     0.9772
_diffrn_ambient_temperature     120(2)
_diffrn_source     'sealed X-ray tube, 12x0.4mm long-fine focus'
_diffrn_radiation_type     MoK\a
_diffrn_radiation_wavelength     0.71073
_diffrn_measurement_device_type     'Stoe IPDS 2T'
_diffrn_measurement_method     'rotation method, \w scans'
_diffrn_detector_area_resol_mean     6.67
_diffrn_reflns_number     7249
_diffrn_reflns_av_R_equivalents     0.0357
_diffrn_reflns_av_unetI/netI     0.0405
_diffrn_reflns_theta_min     2.782
_diffrn_reflns_theta_max     27.949
_diffrn_reflns_theta_full     25.242
_diffrn_measured_fraction_theta_max     0.983
_diffrn_measured_fraction_theta_full     0.994
_diffrn_reflns_limit_h_min     -10
_diffrn_reflns_limit_h_max     10
_diffrn_reflns_limit_k_min     -16
_diffrn_reflns_limit_k_max     14
_diffrn_reflns_limit_l_min     -21
_diffrn_reflns_limit_l_max     19
_refine_special_details
;
Hydrogen atoms attached to carbon atoms were placed at calculated
positions and were refined in the riding-model approximation with C---H = 0.99
\%A and <i>U</i>~iso~(H) = 1.2 <i>U</i>~eq~(C).
;
_reflns_number_total     3652
_reflns_number_gt     2894
_reflns_threshold_expression     'I > 2\s(I)'
_refine_ls_structure_factor_coef     Fsqd
_refine_ls_matrix_type     full
_refine_ls_R_factor_all     0.0841
_refine_ls_R_factor_gt     0.0602
_refine_ls_wR_factor_gt     0.1298
_refine_ls_wR_factor_ref     0.1467
_refine_ls_goodness_of_fit_ref     1.155
_refine_ls_restrained_S_all     1.155
_refine_ls_number_reflns     3652
_refine_ls_number_parameters     259
_refine_ls_number_restraints     0
_refine_ls_hydrogen_treatment     mixed
_refine_ls_weighting_scheme     calc
_refine_ls_weighting_details
              'w=1/[\s^2^(Fo^2^)+(0.0372P)^2^+5.2258P] where P=(Fo^2^+2Fc^2^)/3'
_atom_sites_solution_hydrogens     mixed
_atom_sites_solution_primary     dual
_atom_sites_solution_secondary     ?
_refine_ls_shift/su_max     0.000
_refine_ls_shift/su_mean     0.000
_refine_diff_density_max     0.518
_refine_diff_density_min     -0.542
_refine_ls_extinction_method     none
_refine_ls_extinction_coef     .
loop_
    _atom_type_symbol
    _atom_type_description
    _atom_type_scat_dispersion_real
    _atom_type_scat_dispersion_imag
    _atom_type_scat_source
    'C' 'C' 0.0033 0.0016
                         'International Tables Vol C Tables 4.2.6.8 and 6.1.1.4'
    'H' 'H' 0.0000 0.0000
                         'International Tables Vol C Tables 4.2.6.8 and 6.1.1.4'
    'N' 'N' 0.0061 0.0033
                         'International Tables Vol C Tables 4.2.6.8 and 6.1.1.4'
    'O' 'O' 0.0106 0.0060
                         'International Tables Vol C Tables 4.2.6.8 and 6.1.1.4'
    'S' 'S' 0.1246 0.1234
                         'International Tables Vol C Tables 4.2.6.8 and 6.1.1.4'
_computing_data_collection
;
X-Area WinXpose 2.0.28 (Stoe & Cie, 2020)
;
_computing_cell_refinement
;
X-Area Recipe 2.0.2 (Stoe & Cie, 2020)
;
_computing_data_reduction
;
X-Area Integrate 2.5.18.0 (Stoe & Cie, 2020)
;
_computing_structure_solution
;
<i>SHELXT2014</i> (Sheldrick, 2015a)
;
_computing_structure_refinement
;
<i>SHELXL2019/2</i> (Sheldrick, 2015b)
;
_computing_molecular_graphics
;
Platon (Spek, 2009)
;
_computing_publication_material     ?
loop_
    _atom_site_type_symbol
    _atom_site_label
    _atom_site_fract_x
    _atom_site_fract_y
    _atom_site_fract_z
    _atom_site_U_iso_or_equiv
    _atom_site_adp_type
    _atom_site_calc_flag
    _atom_site_occupancy
    _atom_site_disorder_assembly
    _atom_site_disorder_group
    C C1 0.6518(4) 0.0838(3) 0.2698(2) 0.0158(6) Uani d 1 . .
    C C2 0.6533(4) -0.0250(3) 0.2968(2) 0.0192(7) Uani d 1 . .
    C C3 0.7293(4) -0.0523(3) 0.3765(2) 0.0195(7) Uani d 1 . .
    H H3 0.731183 -0.125786 0.394662 0.023 Uiso calc 1 . .
    C C4 0.8015(4) 0.0278(3) 0.4288(2) 0.0182(7) Uani d 1 . .
    H H4 0.849399 0.009402 0.483748 0.022 Uiso calc 1 . .
    C C5 0.8050(4) 0.1353(3) 0.4021(2) 0.0159(6) Uani d 1 . .
    C C6 0.7324(4) 0.1627(3) 0.3226(2) 0.0166(6) Uani d 1 . .
    H H6 0.737463 0.235728 0.303905 0.020 Uiso calc 1 . .
    C C7 0.5593(4) 0.1147(3) 0.1885(2) 0.0178(6) Uani d 1 . .
    O O8 0.5814(3) -0.1059(2) 0.24785(17) 0.0249(6) Uani d 1 . .
    H H8 0.544(6) -0.083(4) 0.202(3) 0.037 Uiso d 1 . .
    S S9 0.89932(10) 0.23678(7) 0.46895(5) 0.01698(19) Uani d 1 . .
    O O10 1.0829(3) 0.2334(2) 0.46593(17) 0.0284(6) Uani d 1 . .
    O O11 0.8229(3) 0.3393(2) 0.44040(16) 0.0271(6) Uani d 1 . .
    O O12 0.8540(3) 0.2077(2) 0.55230(15) 0.0253(6) Uani d 1 . .
    O O13 0.4885(3) 0.0483(2) 0.13908(15) 0.0218(5) Uani d 1 . .
    O O14 0.5567(3) 0.2203(2) 0.17555(15) 0.0225(5) Uani d 1 . .
    H H144 0.494(6) 0.238(4) 0.129(3) 0.034 Uiso d 1 . .
    C C15 0.3114(4) 0.5144(3) 0.1841(2) 0.0215(7) Uani d 1 . .
    H H15 0.266975 0.475166 0.135708 0.026 Uiso calc 1 . .
    C C16 0.2677(4) 0.6222(3) 0.1932(2) 0.0201(7) Uani d 1 . .
    C C17 0.3252(4) 0.6844(3) 0.2627(2) 0.0197(7) Uani d 1 . .
    H H17 0.293611 0.758544 0.267279 0.024 Uiso calc 1 . .
    C C18 0.4311(4) 0.6325(3) 0.3250(2) 0.0186(7) Uani d 1 . .
    C C19 0.4790(4) 0.5237(3) 0.3160(2) 0.0178(6) Uani d 1 . .
    C C20 0.4201(4) 0.4638(3) 0.2456(2) 0.0206(7) Uani d 1 . .
    H H20 0.453567 0.390245 0.239810 0.025 Uiso calc 1 . .
    S S21 0.52666(11) 0.68751(7) 0.41888(6) 0.0212(2) Uani d 1 . .
    C C22 0.6366(4) 0.5670(3) 0.4408(2) 0.0178(6) Uani d 1 . .
    N N23 0.5936(4) 0.4905(2) 0.38293(18) 0.0174(6) Uani d 1 . .
    H H23 0.639(5) 0.431(4) 0.389(3) 0.026 Uiso d 1 . .
    N N24 0.1552(4) 0.6738(2) 0.12574(18) 0.0210(6) Uani d 1 . .
    N N25 0.7462(4) 0.5524(3) 0.50724(19) 0.0223(6) Uani d 1 . .
    H H25A 0.793(6) 0.487(4) 0.515(3) 0.033 Uiso d 1 . .
    H H25B 0.779(6) 0.612(4) 0.537(3) 0.033 Uiso d 1 . .
    O O26 0.1226(3) 0.7708(2) 0.13176(16) 0.0264(6) Uani d 1 . .
    O O27 0.0987(3) 0.6171(2) 0.06582(16) 0.0267(6) Uani d 1 . .
loop_
    _atom_site_aniso_label
    _atom_site_aniso_U_11
    _atom_site_aniso_U_22
    _atom_site_aniso_U_33
    _atom_site_aniso_U_12
    _atom_site_aniso_U_13
    _atom_site_aniso_U_23
    C1 0.0164(14) 0.0157(15) 0.0157(14) -0.0001(12) 0.0034(11) -0.0020(12)
    C2 0.0161(15) 0.0190(17) 0.0228(16) -0.0018(12) 0.0035(12) -0.0061(13)
    C3 0.0197(16) 0.0137(15) 0.0252(17) -0.0016(12) 0.0027(13) 0.0022(13)
    C4 0.0187(15) 0.0192(17) 0.0165(15) 0.0022(12) 0.0007(12) -0.0002(12)
    C5 0.0168(15) 0.0133(15) 0.0177(15) -0.0004(11) 0.0020(12) -0.0020(12)
    C6 0.0169(15) 0.0131(15) 0.0202(15) -0.0008(12) 0.0036(12) -0.0001(12)
    C7 0.0162(15) 0.0206(17) 0.0171(15) 0.0012(12) 0.0044(12) -0.0009(13)
    O8 0.0319(14) 0.0145(12) 0.0270(13) -0.0026(10) -0.0033(11) -0.0019(10)
    S9 0.0175(4) 0.0133(4) 0.0195(4) 0.0008(3) -0.0009(3) -0.0015(3)
    O10 0.0186(12) 0.0311(15) 0.0353(14) -0.0030(11) 0.0022(10) -0.0080(12)
    O11 0.0351(14) 0.0142(12) 0.0294(14) 0.0026(10) -0.0090(11) -0.0037(10)
    O12 0.0298(14) 0.0267(14) 0.0189(12) -0.0043(11) 0.0009(10) -0.0006(10)
    O13 0.0251(13) 0.0188(12) 0.0207(12) -0.0002(10) -0.0009(10) -0.0058(10)
    O14 0.0307(13) 0.0174(12) 0.0177(11) -0.0008(10) -0.0052(10) 0.0026(9)
    C15 0.0224(17) 0.0212(18) 0.0214(16) -0.0033(13) 0.0048(13) -0.0024(13)
    C16 0.0167(15) 0.0218(17) 0.0222(16) -0.0003(13) 0.0036(12) 0.0093(13)
    C17 0.0185(15) 0.0155(16) 0.0255(17) 0.0000(12) 0.0047(13) 0.0027(13)
    C18 0.0159(15) 0.0151(16) 0.0251(17) -0.0012(12) 0.0042(12) 0.0007(13)
    C19 0.0159(15) 0.0172(16) 0.0211(16) -0.0006(12) 0.0055(12) 0.0032(12)
    C20 0.0219(16) 0.0163(16) 0.0244(17) -0.0028(13) 0.0065(13) 0.0008(13)
    S21 0.0220(4) 0.0147(4) 0.0261(4) 0.0025(3) -0.0006(3) -0.0024(3)
    C22 0.0168(15) 0.0143(16) 0.0234(16) -0.0008(12) 0.0072(12) 0.0021(13)
    N23 0.0167(13) 0.0122(13) 0.0234(14) 0.0018(10) 0.0028(11) -0.0002(11)
    N24 0.0197(14) 0.0214(15) 0.0226(14) -0.0009(11) 0.0049(11) 0.0023(12)
    N25 0.0228(15) 0.0196(15) 0.0240(15) 0.0018(12) -0.0002(12) -0.0015(12)
    O26 0.0306(14) 0.0211(13) 0.0277(13) 0.0056(11) 0.0037(11) 0.0016(10)
    O27 0.0275(13) 0.0300(15) 0.0225(12) -0.0020(11) 0.0020(10) -0.0013(11)
_geom_special_details
;
 All esds (except the esd in the dihedral angle between two l.s. planes)
 are estimated using the full covariance matrix.  The cell esds are taken
 into account individually in the estimation of esds in distances, angles
 and torsion angles; correlations between esds in cell parameters are only
 used when they are defined by crystal symmetry.  An approximate (isotropic)
 treatment of cell esds is used for estimating esds involving l.s. planes.
;
loop_
    _geom_bond_atom_site_label_1
    _geom_bond_atom_site_label_2
    _geom_bond_site_symmetry_2
    _geom_bond_distance
    _geom_bond_publ_flag
    C1 C6 . 1.397(4) ?
    C1 C2 . 1.407(5) ?
    C1 C7 . 1.477(4) ?
    C2 O8 . 1.354(4) ?
    C2 C3 . 1.396(5) ?
    C3 C4 . 1.377(5) ?
    C3 H3 . 0.9500 ?
    C4 C5 . 1.393(5) ?
    C4 H4 . 0.9500 ?
    C5 C6 . 1.384(4) ?
    C5 S9 . 1.759(3) ?
    C6 H6 . 0.9500 ?
    C7 O13 . 1.230(4) ?
    C7 O14 . 1.316(4) ?
    O8 H8 . 0.81(5) ?
    S9 O10 . 1.446(3) ?
    S9 O11 . 1.450(3) ?
    S9 O12 . 1.467(3) ?
    O14 H144 . 0.87(5) ?
    C15 C16 . 1.382(5) ?
    C15 C20 . 1.384(5) ?
    C15 H15 . 0.9500 ?
    C16 C17 . 1.389(5) ?
    C16 N24 . 1.468(4) ?
    C17 C18 . 1.388(5) ?
    C17 H17 . 0.9500 ?
    C18 C19 . 1.402(5) ?
    C18 S21 . 1.748(4) ?
    C19 N23 . 1.388(4) ?
    C19 C20 . 1.389(5) ?
    C20 H20 . 0.9500 ?
    S21 C22 . 1.732(3) ?
    C22 N25 . 1.312(5) ?
    C22 N23 . 1.341(4) ?
    N23 H23 . 0.82(5) ?
    N24 O26 . 1.226(4) ?
    N24 O27 . 1.233(4) ?
    N25 H25A . 0.89(5) ?
    N25 H25B . 0.90(5) ?
loop_
    _geom_angle_atom_site_label_1
    _geom_angle_atom_site_label_2
    _geom_angle_atom_site_label_3
    _geom_angle_site_symmetry_1
    _geom_angle_site_symmetry_3
    _geom_angle
    _geom_angle_publ_flag
    C6 C1 C2 . . 119.0(3) ?
    C6 C1 C7 . . 120.5(3) ?
    C2 C1 C7 . . 120.4(3) ?
    O8 C2 C3 . . 117.9(3) ?
    O8 C2 C1 . . 122.0(3) ?
    C3 C2 C1 . . 120.0(3) ?
    C4 C3 C2 . . 119.8(3) ?
    C4 C3 H3 . . 120.1 ?
    C2 C3 H3 . . 120.1 ?
    C3 C4 C5 . . 120.7(3) ?
    C3 C4 H4 . . 119.6 ?
    C5 C4 H4 . . 119.6 ?
    C6 C5 C4 . . 119.8(3) ?
    C6 C5 S9 . . 119.8(3) ?
    C4 C5 S9 . . 120.4(2) ?
    C5 C6 C1 . . 120.5(3) ?
    C5 C6 H6 . . 119.7 ?
    C1 C6 H6 . . 119.7 ?
    O13 C7 O14 . . 123.7(3) ?
    O13 C7 C1 . . 123.1(3) ?
    O14 C7 C1 . . 113.1(3) ?
    C2 O8 H8 . . 111(4) ?
    O10 S9 O11 . . 113.18(17) ?
    O10 S9 O12 . . 111.24(16) ?
    O11 S9 O12 . . 111.68(16) ?
    O10 S9 C5 . . 108.34(16) ?
    O11 S9 C5 . . 106.91(15) ?
    O12 S9 C5 . . 105.01(15) ?
    C7 O14 H144 . . 112(3) ?
    C16 C15 C20 . . 119.8(3) ?
    C16 C15 H15 . . 120.1 ?
    C20 C15 H15 . . 120.1 ?
    C15 C16 C17 . . 123.5(3) ?
    C15 C16 N24 . . 118.2(3) ?
    C17 C16 N24 . . 118.3(3) ?
    C18 C17 C16 . . 116.5(3) ?
    C18 C17 H17 . . 121.8 ?
    C16 C17 H17 . . 121.8 ?
    C17 C18 C19 . . 120.7(3) ?
    C17 C18 S21 . . 127.9(3) ?
    C19 C18 S21 . . 111.3(3) ?
    N23 C19 C20 . . 127.4(3) ?
    N23 C19 C18 . . 111.1(3) ?
    C20 C19 C18 . . 121.4(3) ?
    C15 C20 C19 . . 118.1(3) ?
    C15 C20 H20 . . 120.9 ?
    C19 C20 H20 . . 120.9 ?
    C22 S21 C18 . . 90.16(16) ?
    N25 C22 N23 . . 124.3(3) ?
    N25 C22 S21 . . 123.5(3) ?
    N23 C22 S21 . . 112.2(3) ?
    C22 N23 C19 . . 115.1(3) ?
    C22 N23 H23 . . 118(3) ?
    C19 N23 H23 . . 127(3) ?
    O26 N24 O27 . . 123.4(3) ?
    O26 N24 C16 . . 118.4(3) ?
    O27 N24 C16 . . 118.1(3) ?
    C22 N25 H25A . . 118(3) ?
    C22 N25 H25B . . 116(3) ?
    H25A N25 H25B . . 125(4) ?
loop_
    _geom_torsion_atom_site_label_1
    _geom_torsion_atom_site_label_2
    _geom_torsion_atom_site_label_3
    _geom_torsion_atom_site_label_4
    _geom_torsion_site_symmetry_1
    _geom_torsion_site_symmetry_2
    _geom_torsion_site_symmetry_3
    _geom_torsion_site_symmetry_4
    _geom_torsion
    _geom_torsion_publ_flag
    C6 C1 C2 O8 . . . . -178.3(3) ?
    C7 C1 C2 O8 . . . . 4.6(5) ?
    C6 C1 C2 C3 . . . . 2.3(5) ?
    C7 C1 C2 C3 . . . . -174.9(3) ?
    O8 C2 C3 C4 . . . . -179.0(3) ?
    C1 C2 C3 C4 . . . . 0.5(5) ?
    C2 C3 C4 C5 . . . . -2.3(5) ?
    C3 C4 C5 C6 . . . . 1.2(5) ?
    C3 C4 C5 S9 . . . . -179.4(3) ?
    C4 C5 C6 C1 . . . . 1.6(5) ?
    S9 C5 C6 C1 . . . . -177.8(2) ?
    C2 C1 C6 C5 . . . . -3.3(5) ?
    C7 C1 C6 C5 . . . . 173.9(3) ?
    C6 C1 C7 O13 . . . . 178.8(3) ?
    C2 C1 C7 O13 . . . . -4.1(5) ?
    C6 C1 C7 O14 . . . . -3.0(4) ?
    C2 C1 C7 O14 . . . . 174.2(3) ?
    C6 C5 S9 O10 . . . . -99.3(3) ?
    C4 C5 S9 O10 . . . . 81.3(3) ?
    C6 C5 S9 O11 . . . . 23.0(3) ?
    C4 C5 S9 O11 . . . . -156.4(3) ?
    C6 C5 S9 O12 . . . . 141.7(3) ?
    C4 C5 S9 O12 . . . . -37.6(3) ?
    C20 C15 C16 C17 . . . . -1.1(5) ?
    C20 C15 C16 N24 . . . . 178.6(3) ?
    C15 C16 C17 C18 . . . . -0.3(5) ?
    N24 C16 C17 C18 . . . . 180.0(3) ?
    C16 C17 C18 C19 . . . . 1.4(5) ?
    C16 C17 C18 S21 . . . . 179.1(3) ?
    C17 C18 C19 N23 . . . . 176.1(3) ?
    S21 C18 C19 N23 . . . . -1.9(3) ?
    C17 C18 C19 C20 . . . . -1.2(5) ?
    S21 C18 C19 C20 . . . . -179.2(3) ?
    C16 C15 C20 C19 . . . . 1.4(5) ?
    N23 C19 C20 C15 . . . . -177.1(3) ?
    C18 C19 C20 C15 . . . . -0.3(5) ?
    C17 C18 S21 C22 . . . . -174.8(3) ?
    C19 C18 S21 C22 . . . . 3.1(3) ?
    C18 S21 C22 N25 . . . . 177.7(3) ?
    C18 S21 C22 N23 . . . . -3.6(3) ?
    N25 C22 N23 C19 . . . . -178.1(3) ?
    S21 C22 N23 C19 . . . . 3.3(4) ?
    C20 C19 N23 C22 . . . . 176.2(3) ?
    C18 C19 N23 C22 . . . . -0.9(4) ?
    C15 C16 N24 O26 . . . . -176.6(3) ?
    C17 C16 N24 O26 . . . . 3.1(4) ?
    C15 C16 N24 O27 . . . . 3.3(4) ?
    C17 C16 N24 O27 . . . . -177.0(3) ?
loop_
    _geom_hbond_atom_site_label_D
    _geom_hbond_atom_site_label_H
    _geom_hbond_atom_site_label_A
    _geom_hbond_site_symmetry_A
    _geom_hbond_distance_DH
    _geom_hbond_distance_HA
    _geom_hbond_distance_DA
    _geom_hbond_angle_DHA
    _geom_hbond_publ_flag
    O8 H8 O13 . 0.81(5) 1.94(5) 2.631(4) 143(5) yes
    O14 H144 O12 4_565 0.87(5) 1.70(5) 2.564(3) 168(5) yes
    N23 H23 O11 . 0.82(5) 1.95(5) 2.682(4) 150(4) yes
    N25 H25A O11 . 0.89(5) 2.20(5) 2.920(4) 138(4) yes
    N25 H25A O13 4_666 0.89(5) 2.42(5) 2.964(4) 119(4) yes
    N25 H25B O10 3_766 0.90(5) 2.19(5) 2.967(4) 144(4) yes
    N25 H25B O26 4_676 0.90(5) 2.51(5) 3.177(4) 132(4) yes
    C3 H3 S21 1_545 0.95 2.85 3.670(4) 145 yes
    C6 H6 O8 2_655 0.95 2.60 3.446(4) 149 yes
    C20 H20 O14 . 0.95 2.50 3.413(4) 160 yes
_shelx_space_group_comment
;
The symmetry employed for this shelxl refinement is uniquely defined
by the following loop, which should always be used as a source of
symmetry information in preference to the above space-group names.
They are only intended as comments.
;
_shelx_estimated_absorpt_T_min     0.942
_shelx_estimated_absorpt_T_max     0.980
_shelx_hkl_file
;
  -9   3  11    0.65    3.23   0
  -9   4   8   25.66    2.58   0
  -8   3  -9    6.20    0.84   0
  -8   3  11   10.28    3.32   0
  -8   4  -6   39.86    1.40   0
  -8   4   8    7.37    2.82   0
  -7   1  15   11.40    2.52   0
  -7   2  13   -0.67    3.35   0
  -7   3  11    3.25    2.22   0
  -7   4   8   20.10    2.26   0
  -6  -1  17   -2.31    2.98   0
  -6   0  16   43.74    2.82   0
  -6   3  10  155.28    3.69   0
  -6   4   7  317.83    3.74   0
  -5   0  15  112.57    3.48   0
  -5   4  -4  326.79    2.11   0
  -4  -5  19   -4.61    2.70   0
  -4   0  14    0.71    1.81   0
  -4   1 -12   11.25    0.68   0
  -4   2  10  123.49    3.05   0
  -4   3   7   47.42    2.49   0
  -3  -5 -18    2.36    2.10   0
  -3  -4  17   67.73    2.59   0
  -3  -2  15    7.44    2.04   0
  -3  -1 -14    2.30    1.06   0
  -3  -1  14    0.09    1.53   0
  -3   2   8  199.16    2.61   0
  -2  -8  18   31.85    2.12   0
  -2  -6  17    1.12    1.67   0
  -2  -5 -17    0.36    2.18   0
  -2  -2 -14   12.86    1.42   0
  -2  -1  12   43.81    2.07   0
  -2   1   8   49.93    1.66   0
  -1  -7 -17   89.06    3.75   0
   0  -8 -16    7.88    3.05   0
   0  -2   8  202.88    1.60   0
   0  -1  -7  293.72    2.05   0
   1  -6 -12   17.29    2.00   0
   1  -5 -11  331.84    3.80   0
   1  -5   9    6.88    0.45   0
   2 -13 -12    4.92    3.61   0
   2 -12 -12   17.52    3.82   0
   2 -11 -12   88.04    4.16   0
   2  -8 -10   78.79    2.54   0
   2  -6  -8   17.23    1.72   0
   3 -15   3   41.60    2.18   0
   3 -14  -7   23.11    3.75   0
   3 -14   4   94.01    2.56   0
   3 -13  -7   21.45    3.30   0
   3 -12  -7   31.36    2.54   0
   3 -11   4   17.09    1.57   0
   3 -10  -6  256.86    3.75   0
   3  -9   2   37.26    1.35   0
   3  -8  -2   12.17    1.80   0
  -9   3  10    1.04    3.28   0
  -8   2  13   11.19    2.74   0
  -8   4   7    9.68    2.98   0
  -7   0  16    3.22    2.64   0
  -7   3  -9    2.19    0.70   0
  -7   4   7   52.69    2.50   0
  -6   1  14  120.31    3.24   0
  -6   2  12   36.63    3.01   0
  -5  -2 -17    9.39    1.29   0
  -5  -2  17   80.09    3.50   0
  -5  -1  16    1.45    2.83   0
  -5   1  13    9.80    2.70   0
  -5   3  -8   16.85    0.46   0
  -4  -2  16    2.05    2.65   0
  -4  -1  15    2.36    1.83   0
  -4   1  12   28.92    1.93   0
  -3  -3  16    2.48    1.67   0
  -3   0  12    3.20    2.06   0
  -2  -6 -18    8.00    2.70   0
  -2   0 -11   -0.79    0.74   0
  -2   0  10   54.79    1.70   0
  -2   2   4  130.31    1.76   0
  -1  -5 -16    8.17    2.44   0
  -1  -4 -15  135.07    2.82   0
  -1  -3 -14   -2.87    1.71   0
  -1  -2  11   14.40    1.41   0
  -1   0   7  162.94    1.71   0
   0 -10  15    1.46    0.87   0
   0  -6 -15   58.16    3.22   0
   0  -6  13   47.18    1.20   0
   0  -5 -14  167.98    2.87   0
   0  -5  12   68.85    1.32   0
   0  -4 -13  383.78    3.93   0
   0  -4  11   37.16    1.05   0
   0  -2 -10  188.16    2.45   0
   1 -11 -15    0.74    2.79   0
   1  -8 -14    1.95    2.26   0
   2 -13  10   17.62    1.19   0
   2 -10 -12   13.38    2.60   0
   2  -8 -11    4.94    2.84   0
   2  -7 -10    8.94    2.36   0
   2  -6   6   30.59    0.63   0
   2  -5  -7   29.73    2.35   0
   2  -5   4  313.02    1.46   0
   2  -4  -2   88.39    1.46   0
   2  -4  -1    5.14    0.77   0
   3 -14  -8   64.40    4.41   0
   3 -14   5    1.36    2.02   0
   3 -13  -8   13.34    2.71   0
   3 -13   5   24.55    1.98   0
   3 -12  -8   57.96    3.08   0
   3 -12   5   50.35    1.95   0
   3 -11  -8   16.91    3.17   0
   3 -10  -7   88.72    2.95   0
   3 -10   4   77.17    1.90   0
   3  -9  -6   -1.35    1.83   0
   3  -9   3  134.66    2.09   0
   3  -8  -4    0.53    1.62   0
   3  -8   1   27.54    1.35   0
  -9   4   5    4.59    2.98   0
  -9   4   6   63.47    3.03   0
  -8   1  14   17.77    3.77   0
  -8   2  12   28.19    3.42   0
  -8   3  10    7.34    2.72   0
  -8   4  -5    2.84    1.44   0
  -8   4   6   26.81    2.81   0
  -7   1  14    8.56    2.44   0
  -7   2  12   20.14    3.09   0
  -7   4  -5   -0.83    1.18   0
  -7   4   6    6.80    2.00   0
  -6   0  15    4.84    2.92   0
  -6   3   9   14.35    2.20   0
  -6   4   5   82.96    2.62   0
  -5  -1 -16    6.01    1.05   0
  -5   1 -13   81.05    0.92   0
  -5   3   8  192.11    2.94   0
  -5   4  -3  337.07    2.36   0
  -5   4   3   72.41    1.95   0
  -4   0  13   -3.09    2.27   0
  -4   2   9    1.37    2.54   0
  -4   3   6  182.85    2.61   0
  -3  -6  18    8.46    2.40   0
  -3   2   7  240.94    2.67   0
  -2  -3  14   22.27    1.77   0
  -2  -2  13    2.10    1.34   0
  -2  -1 -13  130.35    1.83   0
  -2   2   3 1470.33    4.38   0
  -1  -6 -17   43.07    2.71   0
  -1  -6  15   51.22    1.65   0
  -1  -1 -11   11.32    1.20   0
  -1   1   3    1.83    1.01   0
   0  -9 -17   62.66    3.24   0
   0  -7 -16   36.36    2.52   0
   0  -3 -12   68.75    2.32   0
   1  -9 -15    6.30    2.46   0
   1  -6  10    3.07    0.47   0
   1  -5 -12   17.06    2.21   0
   1  -2  -5  601.20    2.88   0
   2 -12 -13    9.82    2.84   0
   2 -11 -13   51.17    3.12   0
   2  -9 -12    2.16    2.20   0
   2  -9   9    3.70    0.49   0
   2  -4  -4   60.17    1.72   0
   2  -4   1    5.82    0.88   0
   3 -13  -9    1.07    2.76   0
   3 -12  -9   86.44    3.87   0
   3 -11  -9   -2.25    3.05   0
   3 -11   5   40.17    1.59   0
   3  -9  -7   -0.36    1.90   0
   3  -8  -6   13.33    2.36   0
   3  -8  -5   99.14    2.30   0
   3  -8   2   37.40    1.50   0
  -9   3   9   18.96    2.76   0
  -9   4  -3  130.92    3.00   0
  -8   2 -11    3.90    0.69   0
  -8   3   9  210.99    4.30   0
  -8   4  -4    0.06    1.59   0
  -8   4   5    3.73    2.47   0
  -7   0  15   55.01    3.61   0
  -7   4   5  103.40    2.66   0
  -6  -2  17   -3.89    3.35   0
  -6  -1  16   -3.81    2.26   0
  -6   0 -15   -1.23    0.60   0
  -6   2  11    1.18    2.08   0
  -6   4  -4    1.04    1.04   0
  -5   0  14   -4.02    1.98   0
  -5   1  12   84.96    3.18   0
  -5   3   7  385.71    4.07   0
  -5   4  -2  447.04    2.84   0
  -5   4  -1  186.84    2.29   0
  -5   4   0  232.58    2.60   0
  -5   4   1  133.92    2.27   0
  -4   0 -14  129.42    1.44   0
  -4   1  11   14.12    1.74   0
  -3  -5  17   10.30    2.10   0
  -3  -4 -18    1.72    1.70   0
  -3  -3 -17    5.34    1.50   0
  -3  -2 -16   49.65    1.71   0
  -3  -1  13    0.82    1.62   0
  -3   0 -13  146.37    1.58   0
  -3   1 -11  125.57    1.14   0
  -3   3  -2  488.80    2.15   0
  -3   3  -1   31.00    1.19   0
  -3   3   1   97.08    1.47   0
  -2  -7  17    4.52    1.69   0
  -2  -5 -18   64.74    2.62   0
  -2  -4 -17   14.22    1.99   0
  -2  -3 -16   43.92    2.02   0
  -2   1  -9   28.24    0.68   0
  -2   1   7   -0.58    1.37   0
  -1  -8  16    2.84    1.41   0
  -1  -7 -18   69.99    3.43   0
  -1  -4  13    5.37    1.33   0
  -1  -3  12   75.46    1.47   0
  -1  -2 -13  958.46    4.57   0
  -1   0  -9   12.08    0.90   0
  -1   1  -5 1923.39    2.58   0
   0  -8 -17    3.46    2.47   0
   0  -8  14  244.40    1.99   0
   0  -1  -8  345.33    2.26   0
   0   0  -3    2.35    0.81   0
   1 -10 -16   27.23    3.49   0
   1  -8 -15    9.15    2.87   0
   1  -3  -9  204.75    2.86   0
   1  -2  -6  311.44    2.59   0
   2 -10 -13    7.40    2.51   0
   2  -9 -13   10.84    2.99   0
   2  -8 -12   45.23    2.50   0
   2  -7 -11   42.91    2.34   0
   2  -6 -10   18.72    2.50   0
   2  -4  -5  271.41    2.58   0
   3 -12 -10   52.72    3.78   0
   3 -10   5  102.34    1.73   0
   3  -9  -8   75.27    2.68   0
   3  -9   4   11.85    1.34   0
   3  -8  -7   16.04    2.56   0
   3  -7  -4   33.10    2.18   0
   3  -7  -3  184.71    2.43   0
   3  -7  -2   30.67    1.30   0
   3  -7  -1    0.91    0.92   0
   3  -7   0  107.18    1.76   0
  -9   2  11   23.30    2.82   0
  -9   3   8   23.08    2.50   0
  -9   4  -2    1.28    1.69   0
  -9   4  -1    8.18    2.42   0
  -9   4   0   38.89    2.78   0
  -9   4   3    9.07    2.08   0
  -8   1  13   -1.06    3.53   0
  -8   2  11   13.93    3.11   0
  -8   3   8    1.11    2.66   0
  -8   4   3   47.27    2.81   0
  -8   4   4    8.56    1.96   0
  -7  -1  16    4.48    2.63   0
  -7   1  13    2.68    2.33   0
  -7   2  11   -2.50    2.17   0
  -7   4  -4   30.47    1.62   0
  -6   0  14  128.96    3.62   0
  -6   3   8   37.47    2.08   0
  -6   4   3   20.47    1.63   0
  -5  -4  18    5.23    2.88   0
  -5  -3  17    3.46    2.81   0
  -5  -2  16    5.40    2.82   0
  -5  -1  15   -1.48    2.03   0
  -4  -5  18    2.62    1.98   0
  -4  -3 -18    0.01    1.45   0
  -4  -2 -17   68.71    1.71   0
  -4  -1  14   47.95    2.18   0
  -4   2 -10   22.75    0.29   0
  -4   2   8    2.62    2.15   0
  -3  -4  16   23.31    2.37   0
  -3  -2  14   48.33    1.94   0
  -3   0  11   51.71    1.84   0
  -2  -2 -15   11.80    1.54   0
  -2  -1  11   23.80    1.48   0
  -2   0   9    0.99    1.77   0
  -2   2   2 2883.77    5.55   0
  -1  -5 -17   81.66    2.98   0
  -1  -4 -16  115.32    2.82   0
   0 -11  15   29.39    1.11   0
   0  -7 -17    1.71    2.88   0
   0  -6 -16   57.51    2.61   0
   0  -5 -15    2.73    1.76   0
   0  -4 -14   34.26    1.77   0
   0  -2 -11    7.09    1.71   0
   0  -1   5    2.38    0.87   0
   1  -9  12   86.05    0.83   0
   2 -11  10    9.16    0.61   0
   3 -14   6    4.81    1.74   0
   3 -12 -11   -0.41    3.34   0
   3 -12   6   28.76    1.62   0
   3 -11 -10    3.26    2.46   0
   3  -9  -9   40.16    2.51   0
   3  -8  -8    0.06    2.43   0
   3  -8   3  138.25    1.81   0
   3  -7  -6  130.80    2.91   0
   3  -7  -5    1.63    1.57   0
   3  -7   1   19.66    1.27   0
 -10   3   5    5.99    3.15   0
  -9   3  -7   37.14    1.63   0
  -9   3   7   53.62    3.33   0
  -8   0  14    4.28    3.24   0
  -8   4  -2    5.75    1.91   0
  -8   4  -1   37.71    2.15   0
  -8   4   1    4.56    2.21   0
  -7   0  14   -0.09    3.30   0
  -7   4   3   52.39    1.99   0
  -6   1  12  107.17    3.43   0
  -6   2  10    3.36    2.02   0
  -6   3   7    1.42    2.17   0
  -6   4  -3   20.76    1.14   0
  -6   4  -2  132.53    2.15   0
  -6   4  -1  317.19    2.95   0
  -6   4   0    3.90    1.62   0
  -6   4   2  260.80    2.90   0
  -5   0 -15  254.22    1.95   0
  -5   0  13   26.58    2.95   0
  -5   3   6  242.94    2.99   0
  -4  -2  15   -3.30    1.80   0
  -4   0  12  814.19    5.59   0
  -4   3  -6   60.42    0.69   0
  -4   3   4    3.89    1.44   0
  -3  -7  18    9.02    1.86   0
  -3  -1 -15    3.91    1.02   0
  -2  -6  16   20.89    1.74   0
  -2   1   6  405.83    2.92   0
  -1  -6 -18   -0.50    2.50   0
  -1  -3 -15  122.49    2.22   0
  -1  -1 -12    6.37    1.21   0
  -1   0   6   -0.01    1.02   0
   0  -8 -18   14.64    3.08   0
   0  -3 -13  182.88    2.50   0
   0  -3   9   56.10    1.12   0
   0  -1  -9   12.60    1.33   0
   0   0  -4    1.07    1.01   0
   1  -7 -15   -0.71    2.10   0
   1  -5 -13    8.10    1.70   0
   1  -2  -7  318.56    2.76   0
   2 -11 -15    8.68    3.52   0
   2  -9 -14   22.74    3.46   0
   2  -8 -13   63.32    2.65   0
   2  -7 -12    8.00    1.97   0
   2  -6 -11   96.72    2.44   0
   2  -4   2  279.91    1.61   0
   3 -11 -11   19.75    2.70   0
   3 -11   6    9.12    1.30   0
   3  -9 -10   19.96    2.97   0
   3  -8  -9   43.31    2.85   0
   3  -7  -7   19.90    2.49   0
 -10   3   4    0.68    3.13   0
  -9   3   6    0.11    2.95   0
  -8   2  10    2.07    2.48   0
  -8   3   7    8.52    2.20   0
  -7  -1  15    9.88    3.51   0
  -7   2  10   20.67    2.46   0
  -7   3   7   84.08    2.73   0
  -7   4  -2   -1.04    1.66   0
  -7   4  -1    3.22    1.75   0
  -7   4   0    4.63    1.81   0
  -6  -3  17   13.56    3.21   0
  -6  -2  16    5.76    3.05   0
  -5   1  11   45.92    2.27   0
  -5   3   5  203.00    2.93   0
  -4  -1 -16  102.31    1.65   0
  -4   3   3   12.09    1.95   0
  -2  -8  17    2.34    1.77   0
  -2  -5  15    0.96    1.69   0
  -2  -4 -18    0.22    1.87   0
  -2  -2  12  104.47    1.95   0
  -2   0 -12   17.43    0.91   0
  -1  -9  16    3.70    1.37   0
  -1  -7  15    2.08    1.39   0
  -1  -2 -14   17.99    1.65   0
  -1  -1   8   83.88    1.63   0
   0  -6 -17    8.62    2.55   0
   0  -5 -16   13.23    2.47   0
   1  -9 -17    4.80    3.26   0
   2 -10 -15    6.91    3.32   0
   2  -8 -14   11.30    2.85   0
   2  -5 -10   18.20    1.70   0
   3 -12 -12   44.94    3.15   0
   3 -11 -12   -2.07    3.28   0
   3  -9 -11    2.35    2.85   0
   3  -8   4  115.50    1.65   0
   3  -7   2   14.45    0.92   0
   3  -6  -5    6.51    2.15   0
   3  -6  -3  124.57    2.01   0
   3  -6  -1  374.53    2.75   0
   4 -14  -6    1.95    3.23   0
   4 -14  -5   27.26    3.12   0
   4 -14  -3    8.32    2.16   0
   4 -14  -2   -1.61    1.86   0
   4 -14  -1   23.17    2.41   0
   4 -13  -6   24.44    3.25   0
   4 -13  -5   38.15    3.23   0
   4 -13  -3   76.46    2.60   0
   4 -13  -2    1.93    1.62   0
   4 -13  -1   25.83    2.12   0
   4 -12  -2   41.87    2.27   0
   4 -12  -1  124.94    2.88   0
   4 -11  -4    6.14    2.34   0
   4 -11  -3   75.01    2.69   0
 -10   3   2    2.15    2.83   0
 -10   3   3    9.03    2.36   0
  -9   1  11   71.24    4.04   0
  -9   3  -6    1.92    1.56   0
  -8   2   9    0.85    3.11   0
  -8   3   6   30.65    2.39   0
  -7   2 -11   40.85    0.79   0
  -7   3  -8   12.28    0.84   0
  -7   3   6   25.18    2.72   0
  -6   0  13    0.57    2.07   0
  -6   2   9   29.50    2.27   0
  -6   3  -8  166.36    1.38   0
  -6   3   6   32.06    1.89   0
  -5  -5  18   -1.88    2.18   0
  -5  -4  17   10.30    2.98   0
  -5  -3  16   19.31    2.88   0
  -4  -5  17   35.70    2.64   0
  -4  -1  13  180.52    2.93   0
  -4   2   7   13.10    1.62   0
  -3  -3 -18    8.64    1.56   0
  -3  -2  13   22.81    2.10   0
  -3   0  10   -1.67    1.45   0
  -2  -5 -19   14.05    2.18   0
  -2  -3  13   11.89    1.33   0
  -2  -1  10 1115.78    4.94   0
  -2   0   8   80.90    2.05   0
  -1  -5 -18   71.50    2.89   0
  -1   0 -10    1.23    0.93   0
   0  -7 -18   12.80    2.90   0
   0  -7  13   65.80    1.26   0
   0  -4 -15   17.53    1.74   0
   0  -2 -12   21.73    1.76   0
   0  -2   7  230.38    1.52   0
   0   0  -5    4.50    1.09   0
   1  -8 -17   93.52    3.68   0
   1  -5 -14    4.06    1.61   0
   1  -3 -11   62.79    2.19   0
   2  -9 -15    8.24    2.54   0
   2  -4  -8  117.11    2.16   0
   3 -14   7    1.23    1.39   0
   3 -13   7   19.20    1.42   0
   3  -8 -10  119.79    2.91   0
   3  -7  -9  114.22    3.08   0
   3  -6  -6   41.48    1.86   0
   3  -6   0  351.80    2.50   0
   4 -14  -7    0.61    2.70   0
   4 -14   1   42.45    2.35   0
   4 -13  -8   -0.59    3.25   0
   4 -13  -7    6.85    2.48   0
   4 -13   1    5.71    1.81   0
   4 -12  -7   -1.91    2.82   0
   4 -12  -6    7.84    2.29   0
   4 -12   0   65.37    2.22   0
   4 -11  -5  114.77    2.95   0
   4 -10  -3    4.51    1.91   0
 -10   3   0   16.29    2.72   0
  -9   2   8   18.90    2.46   0
  -9   3  -5   12.34    1.77   0
  -8   0  13    8.33    2.53   0
  -7   0  13    1.50    2.34   0
  -6  -1  14  122.14    3.13   0
  -6   3   5   -1.30    1.54   0
  -5   0  12    3.92    1.96   0
  -5   1  10   14.12    2.36   0
  -5   3  -7   53.07    0.80   0
  -4  -4  16   29.85    2.74   0
  -4  -3  15   29.70    2.67   0
  -4  -2  14   28.98    1.99   0
  -4   0  11   -2.51    1.62   0
  -4   3   2  222.83    2.20   0
  -3  -5  16    5.77    1.59   0
  -3  -3  14   38.37    2.35   0
  -3  -2 -17   36.38    1.50   0
  -2  -9  17   62.74    2.33   0
  -2  -2 -16    3.25    1.27   0
  -2   1   5    2.94    1.66   0
  -2   2   0  420.79    1.89   0
  -1 -10  16   25.98    1.57   0
  -1  -6 -19   39.93    2.45   0
  -1  -6  14   29.09    1.45   0
  -1  -3 -16    9.03    1.89   0
  -1   1  -6    1.32    0.57   0
   0  -9  14    4.95    1.04   0
   0  -4  10   10.53    0.87   0
   0  -3 -14   43.77    1.77   0
   0  -1 -10  805.72    3.81   0
   1  -4 -13    7.68    1.66   0
   2 -10 -16   15.01    2.74   0
   2  -6 -13   54.75    2.93   0
   2  -5 -11    8.24    1.65   0
   2  -5   5  150.12    0.86   0
   2  -4  -9  148.98    2.41   0
   2  -3  -3   -0.33    1.13   0
   2  -3  -2    1.45    1.43   0
   3 -12   7   -1.42    1.12   0
   3 -10 -13    1.87    3.03   0
   3  -9 -12   27.54    2.37   0
   3  -8 -11  273.22    3.92   0
   3  -7 -10  277.92    3.92   0
   3  -7   3    8.88    1.04   0
   4 -14   2   19.55    2.18   0
   4 -13  -9   16.46    3.67   0
   4 -12  -9   27.29    3.20   0
   4 -12  -8   44.01    2.73   0
   4 -12   1   -2.57    1.18   0
   4 -11  -8   -7.31    3.00   0
   4 -11  -7   13.41    2.26   0
   4 -10  -6    9.39    2.56   0
   4 -10  -1    4.76    1.64   0
  -9   0  12   -5.89    2.57   0
  -9   2   7    4.45    3.20   0
  -9   3   2   42.62    3.05   0
  -9   3   3    9.08    2.17   0
  -8   0  12    1.66    3.13   0
  -8   2   8   15.47    2.12   0
  -7  -2  15   -1.52    3.34   0
  -7   2   8   83.11    3.18   0
  -6  -4  17    1.18    2.43   0
  -6  -2  15   32.07    2.48   0
  -6   0  12    7.41    2.66   0
  -6   2 -11    2.76    0.37   0
  -6   2   8  128.91    2.76   0
  -6   3   4   53.79    2.48   0
  -5  -1 -17    9.61    1.06   0
  -5  -1  13   11.00    2.69   0
  -4  -2 -18   16.70    1.40   0
  -4   0 -15    1.09    0.82   0
  -4   2   6  411.25    3.33   0
  -4   3   1  220.70    2.13   0
  -3  -7  17   32.69    2.42   0
  -3   0 -14   -0.13    0.73   0
  -2  -7  16   87.42    1.98   0
  -2   1 -10   64.83    0.88   0
  -2   2  -4  290.88    0.78   0
  -2   2  -1  135.16    1.24   0
  -1  -4  12   85.31    1.48   0
  -1  -2 -15  185.61    2.59   0
  -1  -1 -13  134.37    2.04   0
  -1   0   5 1996.92    4.36   0
   0  -6 -18    7.80    2.59   0
   0  -6  12  111.68    1.41   0
   0  -5 -17   -0.18    1.76   0
   0  -5  11   56.42    1.12   0
   0  -4 -16   52.23    2.67   0
   0   0  -6  191.55    1.67   0
   1  -7 -17   -1.61    2.78   0
   1  -6 -16   21.77    2.13   0
   1  -5 -15    4.67    2.46   0
   1  -2  -9  206.71    2.34   0
   2  -9 -16   88.03    3.41   0
   2  -4   3  136.79    1.12   0
   2  -3  -6    9.92    1.90   0
   2  -3  -5    9.36    1.26   0
   2  -3  -1  166.37    1.59   0
   3 -11 -14   17.18    2.79   0
   3 -11   7    2.99    1.12   0
   3  -8 -12   17.59    2.93   0
   3  -6  -8   35.93    1.94   0
   3  -6   1   69.67    1.18   0
   4 -13 -10    0.08    3.45   0
   4 -13   2   24.08    1.66   0
   4 -12 -10    8.74    3.20   0
   4 -11  -9   84.82    3.64   0
   4 -11   1   33.55    1.54   0
   4 -10  -7   43.11    2.42   0
   4 -10   0    2.57    1.42   0
   4  -9  -5   31.92    2.34   0
   4  -9  -4   49.92    1.97   0
   4  -9  -3   22.53    1.96   0
   4  -9  -2    7.00    1.72   0
 -10   2   5    3.25    2.50   0
  -9   1   9   20.09    3.49   0
  -9   2   6    8.08    2.88   0
  -9   3  -3   23.62    2.25   0
  -9   3  -2  127.65    3.17   0
  -9   3  -1   -4.31    2.22   0
  -9   3   1   -3.44    1.78   0
  -8   1  10    5.28    2.41   0
  -8   2 -10   -0.33    0.91   0
  -8   2   7   34.91    3.11   0
  -8   3  -6  128.24    2.18   0
  -8   3   3   -4.03    2.29   0
  -7   0  12    5.13    2.31   0
  -7   1  10    2.44    2.04   0
  -6  -1  13   11.13    2.77   0
  -5  -5  17   36.20    2.93   0
  -5  -4  16   29.08    2.93   0
  -5  -2  14   18.50    2.56   0
  -5   0  11   14.98    2.43   0
  -5   1   9  438.63    4.31   0
  -4  -6  17    4.09    2.50   0
  -4   1   8  145.22    2.78   0
  -4   3   0    0.65    0.98   0
  -3   0   9  317.13    3.27   0
  -3   1 -12    1.00    0.56   0
  -2  -6  15   57.84    2.06   0
  -2  -4 -19    4.32    1.93   0
  -2  -3 -18   20.04    1.76   0
  -2  -2  11   27.71    1.48   0
  -2  -1 -15   61.28    1.55   0
  -2   0 -13   -0.07    0.89   0
  -1  -8  15    9.19    1.30   0
  -1  -5 -19   27.57    2.42   0
  -1  -2   9  201.95    2.03   0
   0  -3 -15    5.73    1.86   0
   0  -2 -13   33.22    1.49   0
   1  -8 -18   -0.27    2.39   0
   1  -4 -14   47.32    1.96   0
   1  -3 -12   76.63    2.00   0
   2  -8 -16   24.10    3.11   0
   2  -7 -15   -4.39    2.08   0
   2  -6 -14   28.05    3.04   0
   3 -10 -14   98.30    3.53   0
   3  -7 -11   12.72    2.06   0
   3  -6  -9    3.97    1.71   0
   3  -5  -6    2.90    2.19   0
   3  -5  -5   20.63    1.60   0
   3  -5  -4   45.97    1.70   0
   3  -5  -3  297.81    2.60   0
   3  -5  -2   -0.18    1.38   0
   4 -14   3    9.29    2.03   0
   4 -13   3    7.08    1.84   0
   4 -12 -11   -3.28    3.74   0
   4 -11 -10  143.31    3.70   0
   4 -11   2    2.47    1.60   0
   4 -10  -9    5.54    2.13   0
   4 -10   1  133.37    2.27   0
   4  -9  -8  255.11    4.12   0
   4  -9  -7   29.45    2.25   0
   4  -9  -1   75.37    1.70   0
 -10   2   3    0.60    2.85   0
  -9   0  11  155.83    3.95   0
  -8  -1  13    2.23    2.56   0
  -8   1   9    5.38    3.07   0
  -8   3  -5  118.91    2.36   0
  -8   3   1  119.77    3.03   0
  -8   3   2   60.41    2.33   0
  -7  -1  13    3.57    2.28   0
  -7   2   7  238.86    3.60   0
  -7   3   3    0.76    1.53   0
  -6  -5  17   56.75    3.46   0
  -6  -2  14    6.66    2.67   0
  -6   0  11   -5.80    2.52   0
  -6   3   3    9.73    1.50   0
  -5  -3  15   -4.44    1.99   0
  -5   2   6   10.79    2.13   0
  -5   3   2   46.45    1.59   0
  -4  -5  16   32.18    2.71   0
  -4  -2  13   61.58    2.62   0
  -4  -1 -17   18.49    1.22   0
  -4   0  10  168.25    2.61   0
  -4   2   5  503.76    3.48   0
  -4   3  -3  354.68    2.03   0
  -4   3  -2   32.15    1.11   0
  -3  -6  16   28.53    1.82   0
  -3  -3 -19   -1.05    1.59   0
  -3  -2  12   23.43    2.02   0
  -3   2   3  264.38    2.22   0
  -2  -8  16   20.07    1.81   0
  -2  -5  14    6.35    1.76   0
  -2  -4  13   34.69    1.86   0
  -2  -3  12  243.49    2.72   0
  -2  -1   9    4.64    1.67   0
  -2   0   7    1.29    1.13   0
  -1  -3 -17    4.24    1.86   0
  -1  -1   7  322.77    2.27   0
  -1   0 -11  121.66    1.40   0
  -1   1  -7   78.83    1.01   0
   0  -1 -11   15.34    1.16   0
   1  -7 -18    0.51    3.18   0
   1  -6 -17   50.37    3.21   0
   1  -5 -16   34.25    2.88   0
   1  -4   7   61.83    0.58   0
   1  -2 -10   54.56    1.64   0
   1  -1  -4   74.75    1.33   0
   2  -9 -17   63.74    3.17   0
   2  -4 -11   13.61    1.65   0
   2  -3  -8   27.74    2.22   0
   2  -3   0    0.74    0.88   0
   3 -10 -15   96.17    4.12   0
   3  -9 -14   23.45    2.64   0
   3  -9   6    1.35    0.78   0
   3  -7 -12   44.97    2.40   0
   3  -6 -10  285.54    3.43   0
   3  -6   2   17.46    1.10   0
   3  -5  -7   51.45    1.90   0
   3  -5  -1  412.23    2.62   0
   4 -12 -12   23.98    3.84   0
   4 -12   3    9.57    1.59   0
   4 -10 -10   -1.16    2.24   0
   4  -9   0   86.85    1.74   0
   4  -8  -6   91.82    2.75   0
   4  -8  -5   40.58    1.88   0
   4  -8  -2   10.56    1.52   0
  -9  -1  12   -4.67    2.61   0
  -9   0  10    0.14    3.33   0
  -9   1   8    1.08    2.33   0
  -9   2   5    3.60    2.25   0
  -8  -2  14    5.31    2.63   0
  -8   3  -4    7.07    1.60   0
  -8   3  -3   54.38    2.06   0
  -8   3  -2    5.60    1.81   0
  -8   3  -1    0.88    1.90   0
  -7  -4  16    4.79    3.36   0
  -7  -3  15    2.33    3.11   0
  -7   0  11  104.65    3.08   0
  -7   1   9  175.06    3.32   0
  -7   3  -6   12.47    1.16   0
  -6  -3  15    7.81    2.22   0
  -6   1   9   54.33    2.23   0
  -5  -6  17    6.04    2.79   0
  -5  -1  12   79.88    2.42   0
  -5   3   1   22.52    1.34   0
  -4  -4  15    1.32    1.87   0
  -4  -3  14    9.35    1.82   0
  -3  -8  17   13.19    1.66   0
  -3  -5  15    3.71    1.45   0
  -3  -4  14  176.80    3.03   0
  -3  -2 -18    1.61    1.17   0
  -2  -2 -17   23.41    1.43   0
  -1  -7  14    4.80    1.32   0
  -1  -1 -14  203.27    2.34   0
   0 -10  14    2.32    0.97   0
   0  -8  13    8.81    1.13   0
   0  -6 -19    2.37    2.15   0
   0  -5 -18   -1.64    1.79   0
   0  -4 -17   22.39    2.29   0
   0  -2 -14   84.39    2.16   0
   0  -1   4  392.12    1.39   0
   1  -4 -15   30.33    2.50   0
   1  -3 -13   84.70    2.07   0
   1  -1  -6   59.14    1.73   0
   2  -6 -15   53.12    2.94   0
   2  -3  -9   33.33    2.24   0
   3 -13   8    3.86    1.09   0
   3  -7 -13   54.55    3.03   0
   3  -6 -11   21.30    1.97   0
   3  -5  -8    3.96    1.61   0
   4 -14   4    5.22    1.86   0
   4 -13   4    8.72    1.61   0
   4 -11   3   47.14    1.91   0
   4 -10 -11    9.40    2.53   0
   4 -10   2   45.53    1.74   0
   4  -9 -10    3.17    2.10   0
   4  -9   1   12.74    1.39   0
   4  -8  -8   15.72    2.53   0
   4  -8  -7   59.83    2.33   0
 -10   1   6   93.13    3.42   0
 -10   2  -2   56.84    2.90   0
 -10   2  -1   46.84    3.18   0
 -10   2   0    0.50    2.62   0
  -9   2   4    2.03    2.10   0
  -8  -1  12   -0.89    2.34   0
  -8   0  10   -0.19    3.16   0
  -8   1   8  111.71    3.46   0
  -8   2   5   15.08    2.46   0
  -7  -1  12    4.35    3.00   0
  -7   3  -5   59.98    1.69   0
  -6  -1  12  104.14    3.30   0
  -5  -2  13   -0.85    2.51   0
  -5   0  10    2.09    1.65   0
  -5   3  -1   24.96    1.48   0
  -5   3   0   40.37    1.39   0
  -4  -1  11   17.32    1.69   0
  -4   1   7    1.85    1.45   0
  -4   2   4    2.79    1.36   0
  -3  -1  10   11.37    1.50   0
  -3   0   8   -4.52    2.06   0
  -1  -9  15    5.85    1.36   0
  -1  -3  10   14.05    1.30   0
  -1  -2 -16   23.79    1.42   0
   0  -3 -16    6.88    1.93   0
   0  -3   8  697.80    2.45   0
   0  -1 -12   61.39    1.82   0
   0   0  -8  283.10    2.07   0
   1  -8  11    0.67    0.58   0
   1  -6 -18    4.09    2.74   0
   1  -1  -7  320.77    2.50   0
   2  -5 -14    9.32    1.93   0
   2  -4 -12    6.22    1.56   0
   3 -10 -16   15.38    2.74   0
   3 -10   7   82.44    1.23   0
   3  -6 -12   88.57    3.06   0
   3  -5  -9   44.50    1.98   0
   4 -12   4    0.87    1.47   0
   4  -9 -11   61.04    2.66   0
   4  -8  -9   13.00    2.08   0
   4  -8   0  283.49    2.67   0
   4  -7  -6  155.46    2.93   0
   4  -7  -5    6.44    2.16   0
   4  -7  -4   30.91    2.19   0
 -10   1   5   27.30    2.73   0
  -9  -1  11   65.00    3.24   0
  -9   0   9   14.16    2.47   0
  -9   2  -7   29.89    1.80   0
  -9   2   2    6.92    2.51   0
  -9   2   3   76.90    2.76   0
  -8  -2  13    8.39    2.59   0
  -7  -2  13   -2.16    2.94   0
  -7   0  10   -4.04    2.09   0
  -7   1   8   52.91    2.40   0
  -7   2   5   16.94    2.02   0
  -7   3  -1  114.17    2.12   0
  -6  -5  16   30.71    3.38   0
  -6   0  10   24.18    2.19   0
  -6   2   5    0.06    1.48   0
  -6   3  -5    9.83    1.11   0
  -6   3  -1   67.67    1.96   0
  -5  -4  15   54.96    2.44   0
  -5  -3  14   -0.21    1.98   0
  -5   0 -16    2.40    0.70   0
  -5   3  -4   19.79    0.99   0
  -5   3  -3  113.09    1.61   0
  -5   3  -2    0.15    1.27   0
  -4  -6  16   24.76    2.40   0
  -4  -2  12  176.29    3.19   0
  -4   0   9   -2.29    1.49   0
  -3  -7  16   12.88    1.67   0
  -3   0 -15    1.63    0.82   0
  -2  -9  16   90.85    2.26   0
  -2  -7  15   -2.64    1.47   0
  -2  -3 -19   29.75    1.89   0
  -2  -2  10  671.53    3.67   0
  -2  -1 -16   18.49    1.24   0
  -2   1 -11   48.20    0.84   0
  -1  -6  13    2.34    1.35   0
  -1  -4 -19   16.04    1.86   0
  -1  -4  11   -1.14    1.18   0
  -1  -3 -18   28.59    2.04   0
  -1   0   4    1.56    0.98   0
   0  -5 -19   10.84    2.70   0
   1  -7 -19    4.51    2.38   0
   1  -5 -17   13.22    2.10   0
   1  -4 -16   36.60    2.53   0
   1  -3 -14  251.36    3.03   0
   1  -2 -12   25.56    1.92   0
   1  -1  -8   85.92    1.83   0
   2  -6 -16   22.18    2.18   0
   2  -4 -13   37.81    2.43   0
   2  -3 -10   20.91    1.57   0
   2  -3   1    0.06    0.79   0
   3 -12   8    0.83    0.87   0
   3  -9 -16    4.48    2.49   0
   3  -8 -15    9.43    2.48   0
   3  -7 -14    3.69    2.00   0
   3  -5 -10  239.09    3.09   0
   3  -4  -5   99.20    2.30   0
   4 -10 -13   10.82    2.46   0
   4 -10   3  205.63    2.43   0
   4  -9   2    2.61    1.36   0
   4  -8 -11   -0.50    2.65   0
   4  -8 -10   36.34    2.31   0
   4  -7  -8  145.38    3.19   0
   4  -7  -3    0.80    1.30   0
   4  -7  -2    2.89    1.42   0
   5 -14  -3    5.97    1.99   0
   5 -14  -2   24.20    2.50   0
   5 -13  -8   -5.96    3.45   0
   5 -13  -7    8.88    2.49   0
   5 -13  -6   46.46    2.79   0
   5 -13  -5   13.08    2.29   0
   5 -13  -3    2.83    2.38   0
   5 -12  -6  178.72    4.15   0
   5 -12  -5   39.37    2.98   0
   5 -12  -4   38.25    2.87   0
 -10   0   7    6.25    3.31   0
 -10   1   4   58.52    3.04   0
  -9   2  -6   25.60    1.98   0
  -9   2   1   19.63    2.75   0
  -8  -1  11    8.18    2.39   0
  -8   0   9   -6.59    2.90   0
  -7   1 -13   17.20    0.62   0
  -7   2 -10    9.48    0.81   0
  -6  -4  15   34.77    2.55   0
  -6  -3  14   56.73    2.63   0
  -6   3  -4   88.35    1.65   0
  -6   3  -3  198.12    2.25   0
  -6   3  -2   42.20    1.36   0
  -5  -7  17    9.07    2.19   0
  -5  -1  11   46.87    2.14   0
  -5   0   9    8.48    2.27   0
  -5   2   4    0.37    1.36   0
  -4  -8  17    4.72    2.38   0
  -4  -4  14   77.96    2.81   0
  -4  -3  13   19.25    2.21   0
  -4   2   3   20.65    1.40   0
  -3  -6  15    0.83    2.06   0
  -3  -2  11    8.77    1.54   0
  -3  -1 -17    1.48    0.98   0
  -3   1   5  257.61    2.41   0
  -2  -6  14   28.51    1.78   0
  -2  -3  11   92.38    2.01   0
  -2  -2 -18   33.47    1.59   0
  -2   0 -14   27.55    1.07   0
  -2   0   6   39.19    1.31   0
  -2   1   3 9999.99   10.09   0
  -1  -5  12   13.84    1.04   0
  -1   1  -8    6.58    0.66   0
   0  -4 -18   34.06    1.99   0
   0  -2 -15    8.42    1.84   0
   0  -2   6    1.09    0.78   0
   0   0  -9    0.00    1.12   0
   1 -10  12   -0.09    0.60   0
   2  -5 -15    2.69    2.05   0
   3  -9 -17    5.57    3.25   0
   3  -6 -13  215.08    3.52   0
   3  -6   3   21.93    0.94   0
   3  -5 -11   -1.26    1.61   0
   3  -5   1   83.84    1.28   0
   3  -4  -7  242.27    2.74   0
   3  -4  -6   76.09    1.93   0
   3  -4  -4  118.79    1.94   0
   3  -4  -3  118.35    2.11   0
   4 -14   5   67.58    2.11   0
   4 -13   5   89.10    2.19   0
   4 -11   4    2.59    1.38   0
   4 -10 -14   25.11    3.52   0
   4  -9 -13   -1.14    2.94   0
   4  -8   1   14.15    1.33   0
   4  -7  -9    2.29    1.78   0
   4  -7  -1  104.72    1.86   0
   5 -14  -1    6.54    2.32   0
   5 -13  -1    0.87    1.93   0
   5 -12  -3   13.15    1.77   0
   5 -12  -2   13.52    2.15   0
   5 -11  -8   28.56    3.09   0
   5 -11  -6    0.19    2.14   0
   5 -11  -5    3.22    2.04   0
   5 -11  -4   -1.24    2.36   0
   5 -11  -3   29.57    2.35   0
 -10   0   6    7.38    3.18   0
 -10   1   3   12.93    2.33   0
  -9  -1  10   41.71    3.05   0
  -9   0   8   -5.34    2.35   0
  -9   1   5    0.70    2.19   0
  -9   2  -5    3.60    1.98   0
  -9   2  -4    7.01    2.09   0
  -9   2  -1   17.01    2.45   0
  -9   2   0   42.97    2.18   0
  -8   1   6   24.58    3.02   0
  -8   2  -8    0.39    1.24   0
  -8   2   2   19.98    2.39   0
  -7  -1  11   -3.76    2.10   0
  -7   0   9  296.62    3.95   0
  -6  -1  11    8.92    1.98   0
  -6   0   9    0.76    2.36   0
  -6   1   7   33.53    1.91   0
  -6   2   4  224.87    2.86   0
  -5  -6  16    7.50    2.55   0
  -4  -1  10   56.05    1.93   0
  -4   0 -16   62.91    1.17   0
  -3  -8  16   -0.59    2.03   0
  -3  -5  14    6.71    1.95   0
  -3  -4  13   51.75    2.21   0
  -3  -3  12   38.62    1.64   0
  -3  -1   9  117.83    2.48   0
  -3   2  -9    2.38    0.20   0
  -2 -10  16   13.82    1.95   0
  -2  -5  13    1.52    1.68   0
  -2  -4  12    5.44    1.69   0
  -1 -10  15   26.32    1.53   0
  -1  -8  14    1.54    1.25   0
  -1  -2 -17   -2.72    1.42   0
  -1  -2   8  126.33    1.46   0
  -1  -1 -15    2.85    1.00   0
  -1  -1   6   60.41    1.50   0
   0 -11  14    7.54    1.14   0
   0  -7  12    9.77    1.02   0
   0  -4   9    1.50    0.82   0
   0  -3 -17    3.40    1.67   0
   0  -1 -13   13.80    1.14   0
   1  -6 -19   70.31    2.78   0
   1  -5 -18   61.83    2.58   0
   1  -3 -15   29.83    2.14   0
   1  -2 -13   13.86    1.87   0
   1  -1  -9   50.78    1.49   0
   2  -7 -18   29.70    2.65   0
   2  -6 -17    1.59    2.21   0
   2  -5 -16    5.08    2.49   0
   2  -4 -14   -2.66    1.68   0
   2  -2  -7   59.23    2.09   0
   2  -2  -6    2.24    1.19   0
   2  -2  -5   -0.46    1.18   0
   3  -6 -14   14.72    2.82   0
   3  -4  -9   23.03    2.36   0
   3  -4  -8   47.75    1.83   0
   3  -4  -2  195.76    2.12   0
   4 -10 -15   19.14    3.71   0
   4  -9 -14   51.46    3.68   0
   4  -7 -10   18.20    2.08   0
   4  -6  -6   27.05    2.29   0
   4  -6  -5   28.88    2.20   0
   5 -13   0  211.86    3.39   0
   5 -12  -1    2.52    1.91   0
   5 -11 -10   18.79    3.06   0
   5 -11  -9   48.02    2.83   0
   5 -11  -2    4.14    1.89   0
   5 -10  -8   91.40    3.38   0
   5 -10  -5  155.21    3.40   0
   5 -10  -4   15.00    2.26   0
 -10   1   1   26.50    3.03   0
 -10   1   2   -4.20    2.20   0
  -9  -1   9   19.02    3.27   0
  -9   0   7    1.45    2.79   0
  -8  -3  13    1.15    2.50   0
  -8   0   8   24.92    2.79   0
  -7  -5  15   92.78    3.78   0
  -7  -3  13    4.68    3.06   0
  -7   2   3   32.73    1.79   0
  -6  -6  16    0.18    2.33   0
  -6  -5  15  118.86    3.64   0
  -6  -3  13   -1.31    2.56   0
  -6  -2  12   31.18    2.28   0
  -6   2   3   -1.54    1.97   0
  -5  -5  15  119.01    2.98   0
  -5  -4  14    9.72    1.94   0
  -5  -3  13   17.30    2.08   0
  -5   1 -14   14.60    0.38   0
  -5   1   6  113.77    2.63   0
  -4  -7  16    4.19    1.80   0
  -4  -1 -18   70.62    1.56   0
  -4   0   8   83.56    2.03   0
  -4   2   2  342.20    2.77   0
  -3  -2 -19   10.55    1.25   0
  -3   0   7  812.39    4.03   0
  -2  -8  15    0.63    1.70   0
  -1  -4 -20   -1.51    1.64   0
  -1  -3 -19   15.13    1.86   0
  -1   0 -13  321.67    2.45   0
  -1   1  -9   37.40    0.93   0
   0  -6  11   53.90    1.10   0
   0  -4 -19    8.16    2.33   0
   0   0 -10  131.98    1.72   0
   1  -4 -17    2.92    1.93   0
   1  -1 -10  202.18    2.54   0
   2  -2  -8    6.42    1.44   0
   2  -2  -3 1452.67    4.08   0
   3 -11   8    1.76    0.73   0
   3  -8 -17   18.94    2.63   0
   3  -8   6  372.93    1.80   0
   3  -5 -13   15.50    2.66   0
   3  -4 -10   -1.22    2.27   0
   4 -12   5   88.82    1.81   0
   4 -10   4   27.76    1.34   0
   4  -9   3  113.95    1.90   0
   4  -7   0   21.03    1.33   0
   4  -6  -8   25.22    1.84   0
   4  -6  -3   45.24    2.03   0
   5 -14   1   54.35    2.36   0
   5 -10  -9    1.74    2.29   0
   5 -10  -3   84.75    2.26   0
 -10   0   5    0.10    2.42   0
  -8  -2  11   14.61    3.06   0
  -8   1   5    1.65    1.94   0
  -8   2  -7   23.33    1.53   0
  -7  -4  14   20.56    2.42   0
  -7   0   8    3.64    2.56   0
  -7   2   2   53.09    1.89   0
  -6  -4  14    3.80    2.09   0
  -6   0   8   71.32    2.68   0
  -6   1   6    2.12    1.57   0
  -5  -7  16   21.63    3.00   0
  -5  -1  10   17.98    1.77   0
  -5   0   8    1.52    2.18   0
  -4  -2  11   37.41    1.86   0
  -3  -7  15   14.99    2.13   0
  -3   1   4  147.04    1.83   0
  -3   2   0   12.71    0.91   0
  -2  -2   9   18.17    1.65   0
  -2  -1 -17    3.46    1.20   0
  -1 -11  15   -0.32    1.41   0
   0  -9  13   17.83    1.08   0
   0  -5  10  114.67    1.29   0
   0  -3 -18    6.00    1.92   0
   0  -2 -16  196.58    2.61   0
   0  -1 -14   21.86    1.65   0
   1  -7  10  198.11    1.16   0
   1  -5 -19    1.19    2.74   0
   1  -5   8   -0.93    0.47   0
   1  -3 -16  336.84    3.99   0
   1  -2 -14   14.72    1.90   0
   2  -6 -18    0.20    2.23   0
   2  -5 -17   10.37    2.59   0
   2  -4 -15  116.19    2.69   0
   2  -3 -13    9.18    2.17   0
   2  -2  -2 2853.46    5.34   0
   3  -7   5    3.44    0.64   0
   3  -6 -15    1.71    2.05   0
   4  -8 -14    2.54    2.45   0
   4  -7 -13   12.04    2.78   0
   4  -6 -10   74.98    2.32   0
   4  -6  -2   24.02    1.60   0
   5 -11 -12   13.45    2.74   0
   5 -11   0  165.71    2.68   0
   5 -10 -11   34.51    3.40   0
   5 -10  -2   64.65    1.94   0
   5  -9  -9   25.79    3.08   0
   5  -9  -8   60.86    2.60   0
   5  -9  -7    0.74    1.85   0
   5  -9  -6    3.46    2.01   0
   5  -9  -5   32.21    2.06   0
 -10   0   4    4.13    2.48   0
 -10   1  -2   52.41    2.60   0
  -9  -2  10   63.56    3.17   0
  -9  -1   8    0.85    2.99   0
  -9   0   6   -3.26    2.08   0
  -8  -3  12   50.12    2.98   0
  -8  -1   9   12.83    2.28   0
  -8   0   7    3.24    2.09   0
  -8   1   4    2.49    2.63   0
  -8   2  -6   -2.97    1.44   0
  -8   2  -1   49.52    2.36   0
  -7   2   1   -1.31    1.97   0
  -6   2 -10   11.14    0.63   0
  -6   2   2  119.38    2.20   0
  -5  -6  15   22.99    2.69   0
  -5  -2  11   -1.22    1.85   0
  -5   2   2    2.35    1.25   0
  -4  -8  16   46.32    2.83   0
  -4  -5  14   25.82    1.91   0
  -4  -4  13    7.44    1.56   0
  -4  -3  12   42.02    1.86   0
  -4   0   7    5.43    1.92   0
  -4   1 -14    7.06    0.53   0
  -3  -9  16   -0.19    2.03   0
  -3  -2  10   20.17    1.52   0
  -3   0 -16   -1.92    0.91   0
  -2  -7  14  144.70    2.52   0
  -2  -2 -19    1.71    1.32   0
  -2   0 -15   -2.22    0.83   0
  -2   0   5    3.21    1.11   0
  -2   1 -12  137.62    1.27   0
  -2   1   2 5631.54    6.99   0
  -1  -7  13   36.99    1.46   0
  -1  -3   9  208.77    2.00   0
  -1  -2 -18   12.81    1.65   0
  -1  -1 -16    6.46    1.30   0
   0 -12  14   -0.59    1.13   0
   0   0 -11   -1.66    1.20   0
   1  -4 -18    9.08    2.46   0
   1  -1 -11   47.98    1.56   0
   2  -2 -10  690.72    4.05   0
   3  -7 -17   34.42    2.61   0
   3  -6 -16   28.99    2.85   0
   3  -5 -14    4.31    1.95   0
   3  -4 -12   -1.56    2.28   0
   4 -11   5   62.79    1.60   0
   4  -9 -16    1.85    2.77   0
   4  -8 -15    8.01    2.29   0
   4  -7   1   99.19    1.68   0
   4  -6 -11   90.28    2.64   0
   5 -12   1   32.88    1.89   0
   5 -10 -12   12.77    2.63   0
   5 -10  -1   51.71    1.70   0
   5  -9 -11   19.76    3.27   0
   5  -9 -10   19.64    2.34   0
   5  -9  -3    3.89    1.37   0
   5  -8  -7   33.99    2.66   0
 -10   0   3   -1.08    2.36   0
  -9   0   5   71.20    3.33   0
  -9   1   1   66.04    3.22   0
  -8  -2  10    2.60    3.08   0
  -8   1 -11    3.22    1.03   0
  -8   2  -5  120.47    2.12   0
  -8   2  -4   68.63    2.14   0
  -8   2  -3   11.59    1.53   0
  -7  -5  14    0.75    2.93   0
  -7  -4  13    2.84    2.93   0
  -7  -3  12    2.35    2.38   0
  -7   0   7   20.80    2.57   0
  -7   2   0   13.95    2.06   0
  -6  -6  15   26.69    2.47   0
  -6  -3  12   76.12    3.34   0
  -6   1   5   86.40    2.15   0
  -6   2   1   77.14    2.24   0
  -5  -8  16   -2.96    2.57   0
  -5  -5  14   -1.09    2.35   0
  -5  -3  12    4.13    1.90   0
  -5  -1   9  467.13    4.33   0
  -5   1   5    2.47    1.45   0
  -5   2   1   30.35    1.77   0
  -4   2 -10   21.32    0.27   0
  -3  -6  14   14.96    1.61   0
  -3  -5  13   16.04    2.09   0
  -3  -3  11    7.84    1.44   0
  -3  -1   8   13.25    1.87   0
  -3   0   6    1.21    1.80   0
  -3   2  -1  235.35    1.58   0
  -2  -1   7    5.99    1.06   0
  -1  -9  14    1.44    1.40   0
  -1  -4  10    8.15    1.21   0
  -1   0 -14   -0.28    1.05   0
  -1   0   3 1887.87    3.57   0
  -1   1 -10    1.13    0.71   0
   0  -4 -20   30.66    2.47   0
   0  -2 -17   20.70    1.92   0
   1  -6   9   82.29    0.80   0
   1  -3 -17    0.43    2.24   0
   1  -3   5  941.31    1.17   0
   1  -2 -15   59.45    2.20   0
   1  -1 -12   59.19    1.94   0
   2  -6 -19   17.38    2.42   0
   2  -5 -18   12.95    2.85   0
   2  -4 -16    0.19    1.87   0
   2  -3 -14   23.50    1.78   0
   2  -3   2  199.57    1.21   0
   2  -2 -11   25.50    2.04   0
   3  -4   0  215.64    1.77   0
   3  -3  -7   48.64    1.81   0
   3  -3  -6  277.73    2.67   0
   3  -3  -5    1.81    1.84   0
   4  -6 -12   43.55    2.37   0
   4  -6  -1  234.57    2.22   0
   4  -5  -8  289.39    3.24   0
   4  -5  -7   27.80    1.70   0
   4  -5  -6   -0.23    1.50   0
   4  -5  -5   22.08    2.05   0
   5 -13   2  135.36    2.70   0
   5 -11   1    9.88    1.55   0
   5 -10 -13   39.75    2.89   0
   5 -10   0   48.86    1.88   0
   5  -8 -10  105.17    3.31   0
   5  -8  -9   69.99    2.56   0
   5  -8  -8   14.84    2.12   0
   5  -8  -6   54.42    2.27   0
   5  -8  -5  121.71    2.47   0
   5  -8  -4   13.64    2.10   0
 -10   0   2   -1.26    2.19   0
  -9  -2   9    7.50    2.47   0
  -9  -1   7    6.52    2.33   0
  -9   0   4    3.21    2.65   0
  -9   1   0   17.00    2.47   0
  -8  -1   8  113.40    3.01   0
  -8   0   6   44.33    2.41   0
  -8   1   3   -0.23    1.87   0
  -7   1   4    4.64    1.60   0
  -7   2  -1  104.27    2.47   0
  -6  -4  13   -0.91    2.01   0
  -6   0   7   -0.55    1.59   0
  -5   0   7   47.16    1.86   0
  -4  -9  16    7.95    2.63   0
  -4  -7  15   74.65    2.33   0
  -4  -2  10  129.69    2.31   0
  -4   1   4  873.03    4.10   0
  -3   1   3   -1.01    1.54   0
  -2  -5  12  120.51    2.27   0
  -2  -4  11   12.77    1.68   0
  -1  -5  11  328.86    2.55   0
  -1  -3 -20   11.91    1.43   0
   0  -3 -19   31.42    2.37   0
   0  -1 -15    6.02    1.48   0
   0   0 -12    0.29    1.18   0
   1  -5 -20   10.06    2.12   0
   1  -4 -19   11.37    2.56   0
   1  -1   0   67.74    0.63   0
   2  -4 -17   23.25    2.53   0
   2  -3 -15   82.21    2.60   0
   2  -2  -1  102.96    1.20   0
   3  -6 -17    7.88    2.12   0
   3  -3 -10  105.89    2.73   0
   3  -3  -4  186.39    2.16   0
   4 -12   6    1.43    1.21   0
   4  -7 -15   75.13    3.02   0
   4  -6 -13    3.46    1.95   0
   4  -5 -10   95.63    2.36   0
   5 -12   2    0.45    1.52   0
   5 -10 -14    3.22    2.58   0
   5  -9  -1   10.76    1.18   0
   5  -8 -11   61.28    2.70   0
   6 -12  -7    4.51    3.03   0
 -10   0   0    9.96    2.71   0
 -10   0   1    2.58    2.23   0
  -9  -1   6   -1.00    2.72   0
  -9   1  -7   61.32    2.15   0
  -9   1  -2    3.17    2.15   0
  -9   1  -1   48.68    2.17   0
  -8  -5  13   -1.36    2.36   0
  -8  -2   9    0.45    2.87   0
  -8   0   5    1.07    2.80   0
  -7  -6  14   17.43    3.10   0
  -7  -3  11   -1.82    2.63   0
  -7  -1   8   61.15    3.14   0
  -7   0   6    2.12    2.21   0
  -7   1   3    2.08    2.15   0
  -7   2  -2   23.63    1.79   0
  -6  -7  15    3.13    2.90   0
  -6   1   4   74.35    2.02   0
  -6   2  -9   98.49    1.23   0
  -5  -7  15    2.13    2.04   0
  -5  -2  10   31.56    1.82   0
  -5   1   4  125.50    2.18   0
  -5   2 -10   20.43    0.50   0
  -5   2   0   19.28    1.60   0
  -4  -3  11   92.30    2.54   0
  -4  -1   8  152.18    2.77   0
  -3  -2   9   -1.26    1.69   0
  -3   2  -2    0.43    0.88   0
  -2  -1 -18  110.89    1.95   0
  -1  -2 -19   22.00    1.63   0
  -1  -1 -17   -1.86    1.26   0
   0 -10  13   62.29    1.43   0
   0  -8  12   76.79    1.39   0
   0  -3   7  552.16    2.10   0
   1 -11  12  130.05    1.31   0
   1  -1 -13  160.86    2.55   0
   2  -5 -19    3.04    2.70   0
   3 -13   9    1.21    0.64   0
   3  -6 -18   10.26    2.87   0
   3  -5 -16   13.18    2.01   0
   3  -3 -11    8.84    2.21   0
   3  -3  -3    2.52    1.23   0
   4 -10   5    8.25    1.10   0
   4  -7 -16    4.88    2.94   0
   4  -7   2  118.87    1.69   0
   4  -6 -14   30.40    2.26   0
   4  -5 -12   26.21    2.66   0
   4  -5 -11   17.03    1.99   0
   5 -11   2   26.79    1.58   0
   5 -10   1   16.56    1.52   0
   5  -9 -14   52.49    3.05   0
   5  -9   0    0.96    1.25   0
   5  -8 -13   11.35    2.88   0
   5  -8  -2   16.79    1.58   0
   5  -7  -9   19.51    2.71   0
   5  -7  -8   -2.15    1.86   0
   5  -7  -6    7.41    1.70   0
   5  -7  -5   55.83    2.49   0
   6 -13  -3  187.22    3.77   0
   6 -12  -6   22.73    2.43   0
   6 -12  -5    5.52    2.53   0
   6 -11  -8   11.67    3.00   0
   6 -11  -7   70.00    3.44   0
 -10  -2   6   -3.45    3.11   0
 -10   0  -1   -3.10    2.69   0
  -9   0   3   11.40    2.23   0
  -9   1  -5   40.95    2.34   0
  -9   1  -4   87.05    2.71   0
  -9   1  -3    6.54    1.63   0
  -8  -3  10   11.65    2.97   0
  -8  -1   7   10.69    2.08   0
  -8   1   1   22.86    2.28   0
  -7  -5  13    7.32    2.30   0
  -7   2  -6  118.11    1.92   0
  -6  -6  14   18.43    2.96   0
  -6  -5  13  105.15    3.29   0
  -6  -4  12   -1.96    2.48   0
  -6  -3  11   23.52    2.71   0
  -6  -1   8   77.97    2.67   0
  -6   0   6   56.60    2.48   0
  -6   2  -1   -0.48    1.15   0
  -5  -6  14    2.32    2.13   0
  -5  -5  13    2.63    2.36   0
  -5  -3  11   87.72    2.81   0
  -5  -1   8    7.85    2.29   0
  -5   0   6    1.08    2.06   0
  -4  -8  15    4.66    2.43   0
  -4  -4  12  218.02    2.95   0
  -4   0 -17    0.25    0.73   0
  -4   0   6  957.77    4.58   0
  -3  -9  15    7.52    1.98   0
  -3  -7  14    3.11    1.85   0
  -3   1 -14    2.56    0.60   0
  -2  -2 -20    7.01    1.46   0
  -2   0 -16   36.84    1.17   0
  -2   1 -13  118.50    1.28   0
  -1 -10  14    6.26    1.39   0
  -1  -8  13   46.22    1.58   0
  -1  -1   5 1018.66    3.02   0
  -1   0 -15  168.66    2.01   0
  -1   1 -11   12.25    0.78   0
   0  -2 -18   38.45    1.99   0
   0  -1 -16    6.21    1.48   0
   0   0 -13    1.19    1.09   0
   1  -3 -18   49.31    2.12   0
   1  -2 -16   38.68    1.72   0
   2  -4 -18   14.07    2.62   0
   2  -3 -16   65.67    2.83   0
   2  -2 -13    4.05    1.48   0
   3  -5 -17   13.74    2.80   0
   3  -4 -15   18.46    2.74   0
   3  -3  -2  109.85    1.81   0
   4  -7 -17    0.84    3.01   0
   4  -6 -15   80.63    2.99   0
   4  -5 -13   41.37    2.88   0
   5  -9 -15   17.25    2.62   0
   5  -8  -1    7.56    1.37   0
   5  -7  -4   14.85    1.59   0
   6 -13  -2   16.90    2.21   0
   6 -12  -3    9.44    2.32   0
   6 -11 -10    2.10    2.63   0
   6 -11  -9    1.40    2.34   0
   6 -11  -6   44.48    2.56   0
   6 -11  -5   43.61    2.39   0
 -10  -2   5    3.51    3.13   0
 -10  -1   3    4.68    2.43   0
 -10   0  -3    4.13    2.42   0
 -10   0  -2  208.68    3.62   0
  -9  -4  10   -1.89    3.41   0
  -9  -3   9   17.64    2.70   0
  -9  -2   7    5.93    2.97   0
  -9  -1   5    0.84    2.18   0
  -9   0   2    3.28    2.02   0
  -8  -5  12   -3.83    3.27   0
  -8  -4  11  115.26    3.36   0
  -8  -2   8    5.55    2.90   0
  -8   0   4  298.08    3.86   0
  -7  -2   9  177.83    3.33   0
  -7  -1   7    4.85    2.50   0
  -7   0   5   -1.69    1.72   0
  -7   1 -12   13.29    0.81   0
  -7   1   2   32.69    1.82   0
  -6   2  -2   50.45    1.69   0
  -5  -8  15    3.44    2.54   0
  -5   1   3  156.78    2.59   0
  -5   2  -1 1664.47    5.18   0
  -4   1   3   20.62    1.41   0
  -3  -6  13  222.97    3.15   0
  -3  -3  10  112.93    2.40   0
  -3  -1   7  263.22    2.51   0
  -3   0 -17   12.70    0.99   0
  -3   0   5  256.64    2.36   0
  -2 -11  15   12.99    1.80   0
  -2   0   4   35.40    1.27   0
   0  -3 -20   27.09    2.16   0
   0  -1   3   26.48    0.67   0
   1  -9  11  122.51    1.16   0
   1  -4 -20    1.28    2.03   0
   1  -1 -14    1.02    1.68   0
   1   0  -9  449.77    2.90   0
   1   0  -8   -0.90    0.91   0
   1   0  -7  151.84    1.63   0
   1   0  -6   -1.25    1.00   0
   1   0  -5 2003.86    4.41   0
   2  -5 -20    0.20    2.74   0
   2  -2 -14   -5.91    2.13   0
   2  -1  -7    0.23    1.37   0
   2  -1  -6  404.45    2.62   0
   3  -6 -19   10.67    3.06   0
   3  -5   3    3.02    0.78   0
   3  -4   1   -0.99    0.61   0
   3  -3 -13   25.50    2.42   0
   4 -11   6   20.80    1.16   0
   4  -4 -10    6.22    2.17   0
   4  -4  -8    6.37    1.65   0
   4  -4  -7   40.91    1.82   0
   4  -4  -6   26.26    1.65   0
   5  -7 -12   11.96    2.20   0
   5  -7  -3  190.05    2.54   0
   6 -12  -2   44.53    2.56   0
   6 -11  -3   15.97    2.28   0
   6 -10 -10   46.20    2.84   0
   6 -10  -7   12.29    2.35   0
   6 -10  -6   12.79    2.15   0
   6 -10  -5    2.59    2.56   0
 -10  -1   2    0.64    2.36   0
  -9  -3   8   28.82    3.16   0
  -9  -1   4   29.14    2.95   0
  -9   0   1    4.52    2.41   0
  -8  -1   6   31.90    2.27   0
  -8   0   3    1.90    2.41   0
  -8   1  -9   10.22    1.27   0
  -8   1  -1   14.79    2.14   0
  -7  -6  13    2.24    3.05   0
  -7   1   1   14.45    2.04   0
  -6  -7  14   24.40    3.26   0
  -6  -2   9   41.74    2.06   0
  -6   0   5    5.77    2.21   0
  -6   2  -4   19.84    1.38   0
  -5  -7  14    9.69    2.48   0
  -5  -2   9    3.66    2.10   0
  -5   0 -17   13.40    0.64   0
  -5   2  -2   33.90    1.57   0
  -4  -9  15   42.27    2.77   0
  -4  -7  14   21.38    1.89   0
  -4   2  -2  162.11    1.68   0
  -3  -5  12    5.57    1.38   0
  -3  -4  11   18.91    1.46   0
  -3   1   2  518.71    2.65   0
  -2  -7  13    8.09    1.31   0
  -1  -7  12   17.66    1.38   0
  -1  -3   8   72.42    1.45   0
  -1  -2 -20   -2.48    1.47   0
  -1  -1 -18    1.49    1.31   0
  -1   1 -12    7.74    0.78   0
   0  -7  11  152.06    1.58   0
   0  -4   8   68.78    1.05   0
   0  -2   5  117.20    1.05   0
   1  -3 -19   44.20    2.42   0
   1  -2 -17    3.76    1.61   0
   1   0 -10   -2.93    1.49   0
   2  -4 -19   19.01    2.84   0
   2  -3 -17   22.70    2.53   0
   2  -2   0  397.02    1.82   0
   3  -5 -18   51.28    2.71   0
   3  -3 -14   39.83    2.55   0
   4  -5  -1   -0.36    0.87   0
   4  -4 -11   58.26    2.17   0
   4  -4  -5   14.60    1.59   0
   4  -4  -4    7.01    1.95   0
   5 -11   3   53.56    1.75   0
   5  -9   1   51.44    1.46   0
   5  -8 -16    1.16    3.27   0
   5  -7 -14   13.79    3.18   0
   5  -6 -11   29.02    2.80   0
   5  -6 -10   39.87    2.20   0
   5  -6  -9   -0.79    1.89   0
   5  -6  -8    8.54    1.69   0
   5  -6  -7   -1.74    1.58   0
   5  -6  -5   99.79    2.66   0
   6 -13  -1   16.21    1.73   0
   6 -11  -2   61.48    2.23   0
   6 -10 -12    1.07    2.50   0
   6 -10  -4    2.45    1.77   0
   6  -9  -9    1.43    2.61   0
   6  -9  -8  103.57    3.34   0
   6  -9  -7   75.73    3.26   0
   6  -9  -6    4.28    2.43   0
 -10  -2   4   92.43    3.32   0
 -10  -1   1   23.06    2.48   0
  -9  -4   9    8.45    3.40   0
  -9  -2   6    6.36    2.24   0
  -9   0   0   -3.59    2.38   0
  -8  -6  12   10.24    3.09   0
  -8  -4  10    5.99    3.16   0
  -8  -3   9  199.69    3.89   0
  -8  -2   7   34.12    2.95   0
  -8   1  -8    6.27    1.28   0
  -8   1  -3   11.11    1.94   0
  -7  -5  12   17.87    2.32   0
  -7  -2   8   83.55    3.07   0
  -6  -6  13   -5.84    2.62   0
  -6  -4  11    3.78    2.53   0
  -6  -3  10  154.02    3.02   0
  -6   1   2   66.10    1.89   0
  -6   2  -6   96.73    1.59   0
  -5  -9  15   21.28    2.63   0
  -5  -6  13   63.57    2.92   0
  -5  -3  10   46.57    2.46   0
  -5  -1   7  869.82    5.13   0
  -5   0   5  517.53    3.69   0
  -5   2  -9   64.94    0.87   0
  -5   2  -3  139.00    1.75   0
  -4  -6  13    0.47    1.70   0
  -4  -4  11   60.41    2.46   0
  -4  -1   7   -0.19    1.48   0
  -4   0   5    0.82    1.40   0
  -3 -10  15   90.77    2.42   0
  -3  -8  14    5.90    1.54   0
  -2  -9  14   22.48    1.41   0
  -2  -6  12   35.49    1.77   0
  -2  -4  10  105.00    2.07   0
  -2  -1 -19   15.14    1.33   0
  -1 -11  14  104.97    2.11   0
  -1   0 -16    0.78    1.03   0
   0 -11  13    2.74    1.19   0
   0  -6  10  145.06    1.54   0
   0  -2 -19    4.09    1.42   0
   0  -1 -17    2.84    1.47   0
   0   0 -14  121.13    1.72   0
   1  -1 -15  435.22    3.75   0
   1   0 -11  111.77    1.98   0
   1   0  -4   -0.68    0.95   0
   2  -2 -15   41.05    1.86   0
   2  -1  -4  382.81    2.35   0
   3  -2 -10   20.10    2.20   0
   3  -2  -9    2.20    1.50   0
   3  -2  -8  199.14    2.52   0
   3  -2  -6   48.30    1.69   0
   4 -13   7   28.07    1.16   0
   4  -9   5   36.33    1.17   0
   4  -8   4   14.85    1.02   0
   4  -7   3   57.40    1.24   0
   4  -6 -17    1.70    2.31   0
   4  -5 -15    2.25    2.01   0
   4  -4 -13    5.77    2.46   0
   4  -4 -12  222.48    3.24   0
   5 -13   4   21.90    1.68   0
   5  -7 -15    5.25    3.11   0
   5  -6 -12  262.62    3.92   0
   6 -13   0    2.96    1.76   0
   6 -12  -1  102.28    2.43   0
   6 -10  -3    4.78    1.62   0
   6  -9 -12    8.53    3.05   0
   6  -9  -5   37.87    2.58   0
 -10  -1  -1    1.79    2.65   0
 -10  -1   0   39.85    2.60   0
  -9  -1   3    4.76    2.08   0
  -9   0  -1    0.80    2.29   0
  -8  -5  11   64.16    3.04   0
  -8   0   2   10.17    1.86   0
  -8   1  -6    3.12    1.69   0
  -8   1  -5   19.67    1.90   0
  -8   1  -4  299.74    3.38   0
  -7  -7  13   83.28    3.61   0
  -7  -3   9   16.53    2.87   0
  -7  -1   6    3.38    1.89   0
  -7   1 -11   79.75    1.38   0
  -7   1   0   13.52    1.54   0
  -6  -2   8  126.42    2.96   0
  -6   1 -13    0.27    0.50   0
  -5  -5  12   95.16    2.65   0
  -5   1   2    3.79    1.30   0
  -4 -10  15   21.80    2.74   0
  -4   2  -3   33.47    1.02   0
  -3  -7  13   54.24    2.23   0
  -3  -2   8  192.79    2.31   0
  -2   0 -17    2.16    0.94   0
  -2   1 -14    1.69    0.75   0
  -1  -9  13    4.30    1.41   0
  -1  -6  11   45.62    1.59   0
  -1  -4   9  284.95    2.26   0
  -1   0   2    1.61    1.05   0
   0  -9  12    3.57    1.13   0
   0  -5   9   50.15    1.05   0
   0   1  -8  358.92    2.01   0
   0   1  -7  254.59    1.63   0
   0   1  -6   70.12    1.12   0
   1 -12  12    2.99    0.90   0
   1  -3 -20   31.00    2.71   0
   1  -2 -18   39.01    2.31   0
   2  -4 -20   17.27    2.77   0
   2  -3 -18   10.57    1.97   0
   2  -2 -16   42.61    2.42   0
   2  -1 -12   47.10    1.71   0
   3  -5 -19   21.28    2.53   0
   3  -3 -15    6.83    1.93   0
   3  -2  -5  324.79    2.68   0
   4  -6 -18   73.74    3.06   0
   4  -5 -16   36.80    2.54   0
   4  -4  -3  219.87    2.37   0
   5 -12   4    0.43    1.28   0
   5  -7 -16   21.30    3.48   0
   5  -6 -14   12.38    2.93   0
   6 -12   0    4.20    1.74   0
   6 -11  -1   23.14    1.86   0
   6 -10  -2   14.00    1.83   0
   6  -9 -13    9.91    2.50   0
   6  -9  -4   14.48    1.94   0
   6  -8 -11   13.47    3.25   0
   6  -8 -10   -6.07    2.63   0
   6  -8  -7   43.11    2.77   0
   6  -8  -6    1.24    2.36   0
 -10  -2   2    3.95    2.83   0
 -10  -1  -2   55.40    2.98   0
  -9  -1   2    0.13    2.69   0
  -9   0  -8   -0.92    1.64   0
  -9   0  -3   35.19    2.42   0
  -9   0  -2    5.66    1.72   0
  -8  -2   6   12.75    2.56   0
  -8  -1   4    2.24    2.60   0
  -8   0   1   -1.38    2.16   0
  -7  -6  12   -1.61    2.72   0
  -7  -5  11   19.43    2.93   0
  -7  -4  10   53.01    3.00   0
  -7   0   3   88.86    2.22   0
  -6   0   4  361.45    3.40   0
  -5  -8  14    4.26    2.02   0
  -5  -2   8   -1.49    2.03   0
  -5   2  -8   16.50    0.66   0
  -5   2  -5   11.91    0.85   0
  -5   2  -4   18.29    0.86   0
  -3  -9  14   24.39    2.20   0
  -3  -3   9   23.46    1.90   0
  -3  -1   6    4.45    1.30   0
  -3   0   4    2.32    1.12   0
  -3   1 -15    3.17    0.75   0
  -3   1   1   89.39    1.70   0
  -2 -10  14   -0.27    1.76   0
  -2  -8  13   71.26    2.18   0
  -2  -2   7   57.78    1.64   0
  -1 -12  14  115.95    2.23   0
  -1  -5  10   15.72    1.04   0
  -1  -1 -19   33.41    1.50   0
  -1   1 -13  139.86    1.56   0
   0  -2 -20   53.80    2.15   0
   0  -1 -18    5.14    1.41   0
   0   0 -15    0.08    1.21   0
   0   1 -10  803.53    3.15   0
   0   1  -9    7.74    0.72   0
   1  -1 -16    2.44    1.26   0
   1   0 -12   -1.60    1.10   0
   2  -1 -13   -2.80    1.99   0
   2  -1  -3 9852.75    9.83   0
   3  -4 -18   28.62    2.35   0
   3  -2  -4    6.36    1.48   0
   4  -6   2  419.84    2.46   0
   4  -4  -2   44.58    1.67   0
   4  -3 -10  149.77    2.97   0
   4  -3  -8   23.75    2.28   0
   4  -3  -7   46.69    2.37   0
   5 -10   3   -0.16    1.29   0
   5  -8   1   58.56    1.57   0
   5  -7 -17   10.01    3.48   0
   5  -6 -15   20.68    3.22   0
   5  -5 -11    9.25    2.51   0
   5  -5 -10   67.53    2.44   0
   5  -5  -9   14.28    1.78   0
   5  -5  -7   -2.13    1.65   0
   5  -5  -6    7.97    2.10   0
   6 -13   1    3.60    1.72   0
   6  -9  -3   87.39    2.29   0
   6  -8 -12   21.49    2.56   0
   6  -8  -5   15.76    2.28   0
 -10  -3   4    0.23    3.02   0
 -10  -2   1    0.72    2.78   0
  -9  -5   9   10.71    2.59   0
  -9  -3   6   -3.19    2.89   0
  -9  -2   4    5.57    2.69   0
  -9  -1   1   64.38    3.10   0
  -9   0  -7    9.64    1.90   0
  -9   0  -6    5.25    2.14   0
  -9   0  -5    6.06    2.04   0
  -9   0  -4   -2.49    1.61   0
  -8  -6  11    0.03    2.31   0
  -8  -5  10   14.82    2.39   0
  -8  -4   9   34.76    2.57   0
  -8   0   0    2.74    2.17   0
  -6  -6  12    5.00    2.73   0
  -6  -5  11   43.16    2.93   0
  -6  -3   9   13.99    2.01   0
  -5  -7  13  277.50    4.17   0
  -5  -3   9  211.47    3.22   0
  -5  -1   6  119.34    2.27   0
  -5   0   4    2.94    1.42   0
  -5   1   1  385.68    2.88   0
  -4  -3   9   -2.21    1.89   0
  -4  -1   6  278.82    3.10   0
  -4   0   4 2289.47    6.39   0
  -4   1 -15   16.11    0.49   0
  -4   1   1   72.27    1.77   0
  -4   2  -4   13.65    0.78   0
  -3  -6  12   85.36    1.99   0
  -3  -4  10   -0.60    1.82   0
  -2   1   0 1686.66    3.30   0
  -1  -2   6  313.44    1.89   0
  -1   0 -17    6.20    1.11   0
   0 -12  13   17.03    1.24   0
   0   1  -5    6.57    0.82   0
   1  -2 -19   -0.81    2.11   0
   1   0 -13   94.04    2.05   0
   1   0  -3 1921.79    3.59   0
   2  -3 -19   10.29    1.90   0
   2  -2 -17   11.76    2.27   0
   2  -1 -14   37.19    2.19   0
   3  -4 -19   82.90    3.37   0
   3  -2 -13   24.19    1.76   0
   4 -12   7   82.58    1.29   0
   4 -10   6   27.10    0.96   0
   4  -5 -18    0.48    2.80   0
   4  -3 -11   95.32    2.34   0
   4  -3  -6  163.28    2.41   0
   5 -11   4   83.23    1.89   0
   5  -7   0   77.46    1.74   0
   5  -5  -5  105.18    2.18   0
   6 -12   1    5.80    1.56   0
   6 -11   0    2.42    1.29   0
   6 -10  -1   62.68    1.81   0
   6  -9  -2    0.86    1.79   0
   6  -8 -14   22.81    2.69   0
   6  -8  -4    0.32    1.50   0
   6  -7 -11   -0.13    2.91   0
   6  -7 -10   62.37    2.96   0
   6  -7  -9   22.61    2.18   0
   6  -7  -7   16.37    2.49   0
   7 -11  -7   -0.31    2.75   0
 -10  -3   3    6.62    3.10   0
  -8  -3   7   10.13    2.15   0
  -7  -7  12   20.08    3.21   0
  -7  -3   8   10.15    2.12   0
  -7   0   2    1.32    1.48   0
  -7   1  -3   43.23    2.07   0
  -6  -2   7  462.62    4.36   0
  -6   0   3   -0.41    1.43   0
  -5  -9  14   50.15    2.61   0
  -5  -6  12  257.65    3.55   0
  -5  -5  11    6.63    2.57   0
  -5  -4  10    4.85    2.24   0
  -5   1 -14   11.65    0.35   0
  -4  -6  12   53.41    2.01   0
  -4   0 -18   15.12    0.84   0
  -4   2  -9  306.55    1.12   0
  -3 -10  14   98.77    2.71   0
  -3  -8  13   49.46    2.23   0
  -2 -11  14   28.73    2.09   0
  -2  -7  12    7.78    1.67   0
  -2   0 -18  202.76    2.26   0
  -2   1 -15   61.82    1.17   0
  -1 -10  13    1.37    1.38   0
  -1  -8  12  355.55    2.88   0
  -1  -1   4   72.85    1.45   0
   0   0 -16  204.22    2.49   0
   0   1 -11   15.45    0.78   0
   1 -13  12  167.39    1.78   0
   1  -8  10    7.12    0.69   0
   1  -1 -17    1.57    1.36   0
   3  -6   5  205.25    1.19   0
   3  -3 -17  130.18    2.97   0
   3  -3   0  197.79    1.52   0
   3  -2  -3  269.34    2.19   0
   4  -3 -13   19.58    2.56   0
   4  -3  -5 2039.68    6.49   0
   5 -13   5    2.34    1.36   0
   5  -6 -17    3.24    3.12   0
   5  -5 -14   -0.37    2.25   0
   6  -7 -13    7.19    3.03   0
   6  -7  -6   42.91    2.16   0
   7 -10  -8    6.04    3.00   0
 -10  -2  -1   41.13    3.03   0
  -9  -3   5   15.16    2.29   0
  -9  -2   3   72.51    2.71   0
  -9  -1   0    8.92    2.03   0
  -8  -7  11    2.21    3.15   0
  -8  -6  10   96.50    3.89   0
  -8  -5   9    7.91    3.30   0
  -8  -4   8   -0.61    2.36   0
  -8  -1   2    3.89    2.39   0
  -8   0  -1    1.92    1.74   0
  -7  -6  11   18.96    2.37   0
  -7  -5  10   33.26    2.54   0
  -7  -1   4    3.08    1.60   0
  -7   0   1   60.17    2.47   0
  -7   1  -9   57.04    1.46   0
  -7   1  -4    1.50    1.68   0
  -6  -8  13   11.09    2.36   0
  -6  -1   5   85.82    2.18   0
  -6   1  -1   16.32    1.35   0
  -5  -8  13   17.38    2.84   0
  -5  -2   7   23.60    2.35   0
  -5   0   3   20.77    2.03   0
  -5   1   0    6.33    1.69   0
  -4 -10  14   18.11    2.47   0
  -4  -8  13   10.23    2.28   0
  -3  -2   7  237.85    2.43   0
  -2  -6  11   93.83    1.98   0
  -1  -1 -20    8.12    1.40   0
  -1   1 -14  178.21    1.77   0
   0  -8  11   53.44    1.26   0
   0  -1 -19    3.46    1.59   0
   0   1 -12   48.41    1.34   0
   1 -10  11   15.61    0.96   0
   1  -2 -20    1.68    2.01   0
   1   0 -14    1.58    1.11   0
   2  -3 -20   11.62    2.06   0
   2  -2 -18   -2.54    1.69   0
   2  -1 -15    6.87    1.46   0
   2  -1  -2 5829.62    7.17   0
   3  -4 -20   16.06    3.04   0
   3  -3 -18   11.32    2.67   0
   4  -4 -17   11.15    2.13   0
   4  -4  -1   46.59    1.20   0
   5  -9   3   78.49    1.62   0
   5  -8   2   27.73    1.31   0
   5  -5 -15  119.60    3.28   0
   5  -5  -3  142.86    2.49   0
   5  -4 -11   -0.34    2.58   0
   5  -4 -10    1.05    2.33   0
   6 -11   1   -1.52    1.48   0
   6 -10   0   40.69    1.49   0
   6  -7 -15   -2.05    3.09   0
   6  -7  -5    1.43    1.61   0
   6  -6 -10   35.99    2.83   0
   6  -6  -9   16.02    2.65   0
   7 -11  -5   23.02    2.21   0
   7 -10  -7    1.58    2.22   0
   7 -10  -6   -0.69    2.77   0
 -10  -3   2    1.25    2.33   0
 -10  -2  -2   53.23    3.43   0
  -9  -2   2    4.94    2.62   0
  -9  -1  -2    4.42    2.29   0
  -8  -3   6   35.11    2.34   0
  -8  -2   4   69.37    3.27   0
  -8   0  -2  165.79    2.73   0
  -7  -8  12   18.26    3.49   0
  -7  -3   7   83.72    3.14   0
  -7   1  -8   -0.25    1.17   0
  -7   1  -7   -0.91    1.36   0
  -7   1  -6    0.24    1.42   0
  -6  -9  13   11.88    2.92   0
  -6  -7  12    0.77    2.17   0
  -6  -6  11   -5.44    2.81   0
  -6  -5  10   85.48    3.13   0
  -6   0   2   92.79    2.01   0
  -6   1  -2   21.15    1.60   0
  -5  -1   5    1.30    1.52   0
  -4   0   3   -0.98    1.72   0
  -4   1   0    6.75    1.27   0
  -4   2  -8  316.10    1.33   0
  -4   2  -7    3.07    0.48   0
  -3 -11  14   10.72    2.33   0
  -3  -7  12   48.42    2.18   0
  -3   0   3 1689.67    4.72   0
  -3   1   0    5.04    1.26   0
  -3   2  -6   29.32    0.47   0
  -2  -5  10   17.61    1.55   0
  -1  -7  11   68.82    1.63   0
  -1  -3   7   54.32    1.32   0
  -1   0 -18    0.68    1.12   0
   0 -10  12   61.26    1.48   0
   0   0 -17    1.92    1.27   0
   1  -1 -18   -0.74    1.76   0
   1   0 -15   69.17    2.08   0
   2  -3   3   14.10    0.52   0
   2  -2   1  132.03    1.10   0
   2  -1 -16   18.10    2.16   0
   2   0 -10   54.20    2.04   0
   2   0  -9   -3.07    1.68   0
   2   0  -8   79.03    1.99   0
   3  -8   7  133.31    0.75   0
   3  -2 -16   33.16    2.60   0
   3  -2  -2   20.87    1.59   0
   3  -1 -11   19.67    2.21   0
   3  -1 -10   10.40    1.51   0
   3  -1  -8   12.10    1.56   0
   3  -1  -7  260.33    2.98   0
   4  -7   4    0.95    0.76   0
   4  -4 -18   -1.31    2.98   0
   4  -3 -15   27.84    2.18   0
   5 -12   5    6.78    1.28   0
   5 -10   4   34.30    1.46   0
   5  -7   1   29.48    1.34   0
   5  -5 -16   13.12    2.55   0
   5  -4 -13    3.44    2.67   0
   5  -4 -12    5.86    1.95   0
   5  -4  -7   47.32    1.93   0
   5  -4  -6   33.73    2.28   0
   6 -12   2    4.14    1.52   0
   6  -7  -4  139.02    2.54   0
   6  -6 -12    3.48    2.19   0
   6  -6 -11   -3.90    1.99   0
   6  -6  -8    3.24    2.10   0
   6  -6  -7   32.57    2.70   0
   7 -11  -4   -0.06    1.87   0
   7 -10  -5    2.04    2.40   0
   7  -9 -10   45.48    2.89   0
   7  -9  -9   23.06    2.39   0
   7  -9  -7   -0.82    2.68   0
 -10  -3   1   18.05    2.48   0
  -9  -6   8   26.54    3.26   0
  -9  -5   7   44.23    2.96   0
  -9  -1  -3    5.03    2.38   0
  -8  -7  10    7.03    3.11   0
  -8  -4   7   10.63    2.29   0
  -8   0 -10    7.05    1.30   0
  -8   0  -4  154.62    2.86   0
  -8   0  -3    1.05    1.53   0
  -7  -7  11   18.63    2.92   0
  -7  -5   9   37.52    2.85   0
  -7  -4   8   19.50    2.67   0
  -7   0   0   -2.92    1.46   0
  -6  -2   6  329.09    3.52   0
  -6   1 -12   32.85    0.82   0
  -5  -9  13   51.53    3.05   0
  -5  -7  12   10.95    2.08   0
  -5  -6  11   39.84    2.76   0
  -5  -4   9   22.42    2.25   0
  -5  -3   8  183.15    2.78   0
  -5   1  -1   43.05    1.73   0
  -4  -7  12   65.27    2.20   0
  -4  -3   8   21.79    2.11   0
  -3  -9  13    6.11    2.11   0
  -3  -3   8    3.13    1.33   0
  -2   2  -8  185.55    0.63   0
  -1 -11  13    1.70    1.57   0
  -1   1 -15    4.65    0.97   0
   0  -3   6   33.80    0.90   0
   0   1 -13   14.31    0.89   0
   0   1  -4  445.31    1.52   0
   2  -2 -19   14.11    1.80   0
   2   0 -12  148.70    2.51   0
   2   0 -11    0.26    1.35   0
   2   0  -7    3.19    1.06   0
   3  -3 -19    7.86    2.20   0
   3  -2 -17   67.20    2.91   0
   3  -1 -12    8.44    1.61   0
   3  -1  -6    9.39    1.89   0
   4  -8   5   24.19    0.88   0
   4  -6   3   76.89    1.19   0
   4  -3 -16   -0.52    1.90   0
   4  -3  -3   13.51    1.38   0
   4  -2 -11   37.19    2.54   0
   4  -2 -10  124.28    2.43   0
   4  -2  -9    2.84    1.66   0
   4  -2  -8    3.22    2.22   0
   5  -6   0   43.01    1.41   0
   5  -5 -17   46.67    2.77   0
   5  -5  -2   41.01    1.85   0
   5  -4  -5  114.90    2.63   0
   6 -10   1    2.35    1.47   0
   6  -9   0   63.64    1.87   0
   6  -8  -1    0.51    1.48   0
   6  -7  -3    0.06    1.25   0
   6  -6 -14   19.05    2.42   0
   6  -6  -6   -0.90    1.67   0
   7 -10  -4   11.98    2.20   0
   7  -8 -11    5.02    2.99   0
 -10  -3   0   18.59    2.44   0
  -9  -4   5    7.05    2.46   0
  -9  -3   3    6.99    2.73   0
  -9  -1  -4   85.10    2.91   0
  -8  -6   9   -0.23    2.16   0
  -8  -5   8    0.58    2.20   0
  -8  -3   5   17.66    2.15   0
  -8   0  -9    0.45    1.40   0
  -8   0  -8    8.62    1.52   0
  -8   0  -6  168.35    2.77   0
  -8   0  -5   -3.13    1.68   0
  -7   0  -1   91.58    2.38   0
  -6  -8  12   23.70    2.39   0
  -6  -3   7   -0.79    2.31   0
  -6   0   1    4.12    1.94   0
  -6   1  -3    9.00    1.44   0
  -5  -5  10   64.20    2.22   0
  -5  -2   6   11.62    2.14   0
  -5   0   2    3.30    1.75   0
  -4  -9  13   -2.67    1.70   0
  -4  -5  10   95.94    2.62   0
  -4  -4   9   28.22    2.06   0
  -3  -5  10  232.84    2.61   0
  -3  -4   9   23.31    1.50   0
  -3   1 -16    1.84    0.65   0
  -3   2  -7   22.73    0.36   0
  -2 -10  13    9.85    1.69   0
  -2  -2   6    2.70    1.18   0
  -2   0 -19    0.66    1.11   0
  -2   1 -16   17.33    0.97   0
  -2   2  -9   29.55    0.41   0
  -1  -9  12  324.75    2.90   0
  -1  -6  10  312.94    2.50   0
  -1  -4   8  340.35    2.29   0
   0  -7  10   73.68    1.30   0
   0  -1 -20   -1.56    1.53   0
   0   1 -14   20.72    1.16   0
   1  -7   9 1336.95    3.06   0
   1  -1 -19   37.71    2.20   0
   1   0 -16   -0.11    1.42   0
   1   0  -2   -1.43    1.10   0
   2  -1 -17    2.28    1.60   0
   2   0 -13   -4.43    1.82   0
   2   0  -6   33.86    1.46   0
   3  -3 -20    5.99    2.62   0
   3  -1 -14   -0.27    2.10   0
   4  -4 -19    7.94    2.33   0
   4  -4   0  127.57    1.60   0
   4  -3 -17   17.98    2.75   0
   4  -2 -12  185.96    2.87   0
   4  -2  -7   14.46    1.62   0
   5  -4 -15   54.31    2.60   0
   5  -4  -4    1.78    1.85   0
   6 -11   2   15.72    1.52   0
   6  -6 -16   -0.87    3.38   0
   6  -6  -5   33.21    1.78   0
   6  -5 -12   38.34    2.90   0
   7 -11  -2    3.56    2.08   0
   7 -10  -3  115.56    3.04   0
   7  -9  -5   59.64    2.52   0
   7  -8 -12   15.86    2.56   0
   7  -8  -7   37.07    2.99   0
 -10  -3  -1    3.59    2.37   0
  -9  -6   7    6.07    3.11   0
  -9  -5   6   -2.10    2.48   0
  -9  -2   0   42.45    2.57   0
  -9  -1  -8   10.63    2.02   0
  -9  -1  -7   60.59    2.47   0
  -9  -1  -6    0.62    1.63   0
  -7  -8  11    3.12    2.81   0
  -7  -2   4    4.74    2.48   0
  -6  -7  11   -1.96    1.97   0
  -6  -5   9   79.39    3.03   0
  -6  -4   8  245.00    3.75   0
  -6   1  -4  278.81    2.69   0
  -5 -10  13   39.68    2.94   0
  -5  -8  12   27.77    2.24   0
  -5  -1   4  124.01    2.19   0
  -4  -8  12   -1.41    2.33   0
  -4  -2   6  388.11    3.45   0
  -4   1  -1   53.20    1.44   0
  -3  -8  12   16.12    2.06   0
  -3  -2   6   41.66    1.88   0
  -3   0 -19   18.75    1.06   0
  -2   0   2   94.32    1.34   0
  -2   1  -1    2.42    0.63   0
  -2   2 -10   80.64    0.67   0
  -1 -12  13    1.93    1.60   0
  -1  -5   9    3.91    0.91   0
  -1   0 -19    1.64    1.35   0
   0 -11  12   27.05    1.28   0
   0   0 -18  115.91    2.10   0
   1  -4   6  321.02    1.08   0
   1  -1   1   36.71    0.52   0
   1   1 -11   43.42    1.50   0
   1   1 -10  199.83    2.11   0
   1   1  -9   49.06    1.24   0
   2 -11  10    7.86    0.60   0
   2  -2 -20   67.81    2.41   0
   2  -1 -18   -2.62    1.98   0
   2   0 -14   -5.20    1.89   0
   2   0  -5    0.65    1.59   0
   3  -2 -18   68.72    2.52   0
   3  -1 -15   82.66    2.67   0
   3  -1  -5  256.74    2.37   0
   4  -9   6   28.80    0.86   0
   4  -5   2   82.73    1.22   0
   4  -3 -18   33.18    3.12   0
   4  -3  -2  222.88    2.19   0
   4  -2 -14   32.81    2.21   0
   5 -11   5   29.98    1.29   0
   5  -4 -17   10.39    2.96   0
   5  -3 -12    9.53    2.66   0
   5  -3 -10   45.22    1.98   0
   5  -3  -9  210.10    2.98   0
   6  -7  -2  104.77    2.04   0
   6  -5 -14    2.18    3.06   0
   6  -5 -13  115.52    3.17   0
   6  -5  -8  202.46    3.24   0
   6  -5  -7   -4.81    2.42   0
   7  -9  -4    5.34    1.78   0
   7  -8  -6   79.00    2.61   0
   7  -7 -11   16.83    3.01   0
   7  -7 -10    1.52    2.77   0
  -9  -4   4   40.51    2.63   0
  -9  -2  -1   16.93    2.04   0
  -8  -7   9    2.84    2.46   0
  -8  -5   7   13.95    2.46   0
  -8  -3   4   10.04    2.11   0
  -8  -2   2   20.80    2.09   0
  -8  -1  -1   16.09    1.85   0
  -7  -4   7   61.29    2.48   0
  -7   0 -13   12.64    1.00   0
  -7   0  -2    3.04    1.29   0
  -6  -9  12   12.84    2.29   0
  -6   0   0   55.66    2.17   0
  -6   1 -11   25.53    0.85   0
  -6   1  -5    3.69    1.36   0
  -5  -7  11    8.17    2.37   0
  -5  -3   7  406.38    3.60   0
  -4  -1   4  823.58    4.28   0
  -4   0   2   85.45    1.66   0
  -3   0   2    1.20    1.48   0
  -3   1  -1   57.86    1.29   0
  -3   2  -8    6.78    0.24   0
  -2 -11  13   54.76    2.24   0
  -2  -3   7   -1.70    1.42   0
  -2  -1   4  381.55    2.23   0
  -1   1 -16    4.65    0.99   0
   0  -9  11   21.81    1.29   0
   0  -6   9   18.03    0.93   0
   0  -4   7  177.06    1.36   0
   0   1 -15    3.41    1.14   0
   1  -1 -20    7.11    2.03   0
   1   0 -17   98.78    2.04   0
   1   1 -12   51.76    1.65   0
   1   1  -7  321.00    2.20   0
   2  -1  -1 2641.87    4.49   0
   2   0 -15   -1.41    1.71   0
   3  -2 -19   37.12    2.82   0
   3  -2  -1  217.26    1.75   0
   3  -1 -16   -2.34    2.25   0
   3  -1  -4  145.32    2.19   0
   4  -2  -5  544.65    3.53   0
   5  -9   4   62.56    1.48   0
   5  -8   3    9.91    1.08   0
   5  -7   2    3.41    0.96   0
   5  -5  -1   -0.90    0.96   0
   6 -12   3   45.98    1.79   0
   6 -10   2   22.04    1.44   0
   6  -8   0  351.27    3.19   0
   6  -6  -3   31.08    2.09   0
   6  -5 -15  116.75    3.36   0
   6  -5  -6   40.50    1.94   0
   7 -11  -1   -0.18    1.84   0
   7 -10  -2    8.04    1.90   0
   7  -8  -5  111.55    2.75   0
   7  -7 -13   81.48    3.24   0
   7  -7 -12   19.35    2.64   0
   7  -7  -9   -0.17    2.13   0
  -9  -3   1   -2.36    2.61   0
  -9  -2  -2   23.97    2.11   0
  -8  -4   5    3.62    2.49   0
  -8  -2   1   35.44    2.56   0
  -8  -1  -2   -1.22    2.17   0
  -7  -9  11   23.94    2.67   0
  -7  -3   5   20.74    2.00   0
  -7  -1   1   12.26    1.65   0
  -7   0  -3   38.52    2.09   0
  -6  -8  11   12.40    2.24   0
  -6   1  -6  731.49    3.73   0
  -5  -9  12    0.41    2.06   0
  -5  -5   9   15.94    2.19   0
  -5  -4   8    5.97    1.53   0
  -5   0   1   28.84    1.43   0
  -4 -11  13   -2.98    2.45   0
  -4  -7  11   -0.04    1.49   0
  -4  -3   7   50.10    2.16   0
  -3 -11  13   -1.59    2.08   0
  -3  -7  11   14.56    1.47   0
  -3  -1   4  152.50    1.81   0
  -2 -12  13    6.98    1.98   0
  -2  -9  12    1.35    1.64   0
  -2  -6  10   18.26    1.66   0
  -2   2 -11    0.24    0.45   0
  -1 -10  12   23.46    1.66   0
  -1  -8  11   89.84    1.91   0
  -1  -2   5  589.63    2.35   0
   0  -5   8   60.94    1.10   0
   0   0 -19    2.66    1.25   0
   1 -11  11   28.56    1.13   0
   1  -6   8   70.42    0.84   0
   1   1 -13  271.96    2.62   0
   2  -1 -19  126.97    3.13   0
   3  -4   3  581.38    2.05   0
   4  -3 -19    0.59    2.29   0
   4  -2 -16   -1.20    1.87   0
   4  -2  -4    2.52    1.94   0
   5 -13   6    0.62    1.08   0
   5  -3  -6  241.88    2.84   0
   6  -7  -1    2.38    1.12   0
   6  -5 -16   27.36    2.68   0
   6  -4 -12    0.22    2.66   0
   6  -4 -11    4.95    2.74   0
   6  -4 -10    9.61    2.71   0
   7  -8  -4    9.99    2.28   0
   7  -7  -6    2.36    2.66   0
  -9  -5   4  117.74    4.13   0
  -9  -3   0    1.70    2.74   0
  -8  -8   9   -4.16    2.42   0
  -8  -7   8    1.89    2.93   0
  -8  -1  -3   11.08    2.26   0
  -7  -8  10   -3.76    2.29   0
  -7  -7   9    1.61    2.82   0
  -7  -1   0   14.86    2.06   0
  -7   0  -4    2.64    1.78   0
  -6  -7  10   69.68    2.55   0
  -6  -6   9    4.24    2.71   0
  -6  -5   8  209.10    3.68   0
  -6  -4   7  323.64    3.72   0
  -6  -2   4  207.50    2.85   0
  -6  -1   2   59.17    1.86   0
  -6   0  -1    0.68    1.83   0
  -6   1  -8   16.88    1.09   0
  -5  -2   5   -1.66    1.51   0
  -4  -9  12   22.60    1.93   0
  -4  -5   9    4.92    2.09   0
  -4   1  -2  523.02    2.70   0
  -3 -12  13   -1.18    2.17   0
  -3  -9  12   27.06    1.81   0
  -3  -6  10  289.47    3.14   0
  -3  -4   8   46.60    2.01   0
  -2  -5   9  134.90    1.89   0
  -2  -4   8  120.59    1.77   0
  -2   0 -20    1.34    1.17   0
  -2   1 -17    2.21    0.95   0
   0 -12  12   22.89    1.47   0
   0   1 -16    1.26    1.15   0
   1  -9  10   39.72    1.03   0
   1  -5   7  237.05    1.12   0
   1   0 -18   -0.51    1.21   0
   1   1 -14    4.05    1.47   0
   1   1  -6   60.07    1.16   0
   2  -9   9    5.00    0.48   0
   2   0 -16   18.34    1.54   0
   2   0  -4   37.36    1.26   0
   3  -2 -20    4.90    2.53   0
   3  -1 -17   65.77    2.29   0
   3   0 -11   67.58    2.36   0
   3   0 -10    4.36    2.01   0
   3   0  -9  338.83    3.24   0
   4  -4   1    2.42    0.84   0
   4  -2 -17   11.97    2.02   0
   4  -1 -12   31.47    2.48   0
   4  -1 -10   54.59    1.96   0
   4  -1  -9   11.73    2.24   0
   5  -4  -2  149.52    2.52   0
   5  -3 -17    2.26    2.75   0
   5  -3  -5  202.67    2.57   0
   6 -11   3    2.84    1.36   0
   6  -5  -4   11.32    2.18   0
   6  -4 -14    7.30    2.87   0
   6  -4  -9  169.22    3.10   0
   7 -11   0   19.38    1.74   0
   7 -10  -1    7.56    1.74   0
   7  -9  -2    1.09    1.82   0
   7  -8  -3   27.52    2.27   0
   7  -7  -5   -1.98    2.50   0
   7  -6 -14   15.56    3.40   0
   7  -6 -13   -5.37    2.44   0
   7  -6 -12   -2.59    2.28   0
   7  -6 -11   16.17    2.48   0
   7  -6 -10   12.28    2.28   0
   7  -6  -9   -2.37    2.07   0
   7  -6  -8    8.24    2.50   0
  -9  -7   6    2.87    3.19   0
  -9  -6   5    3.84    2.47   0
  -9  -4   2   -3.51    2.00   0
  -9  -2  -5    2.65    2.56   0
  -8  -4   4    3.47    2.71   0
  -8  -2   0   -0.03    1.71   0
  -8  -1  -4  303.45    3.79   0
  -7  -9  10   44.09    3.31   0
  -7  -6   8   -2.56    2.03   0
  -7  -5   7   32.59    2.17   0
  -7  -3   4   14.89    2.71   0
  -7   0  -5   83.73    2.28   0
  -6  -9  11   -5.07    2.22   0
  -5  -3   6  236.22    3.30   0
  -5   0   0   -2.51    1.54   0
  -4   0   1   -0.55    1.53   0
  -3  -5   9   46.80    1.63   0
  -2 -10  12   12.18    1.73   0
  -2  -8  11    3.07    1.69   0
  -1  -7  10   24.71    1.37   0
  -1  -1   3    3.05    1.19   0
  -1   0 -20   -2.70    1.14   0
  -1   1 -17   -0.66    0.95   0
  -1   2 -10  239.16    1.39   0
  -1   2  -9   31.12    0.63   0
   0 -13  12    1.60    1.48   0
   1  -1 -21   30.23    1.79   0
   1   1 -15  413.34    3.26   0
   2  -1 -20   17.95    2.41   0
   2   0 -17   -4.91    2.04   0
   3  -1 -18   25.69    2.51   0
   3  -1  -3    5.61    1.35   0
   3   0 -13   95.08    2.49   0
   3   0 -12    2.57    1.47   0
   3   0  -8    2.71    1.45   0
   4  -2 -18    3.85    2.27   0
   4  -2  -3   21.01    1.81   0
   4  -1 -13  182.34    2.99   0
   4  -1  -8  144.17    2.38   0
   5 -10   5    0.89    0.98   0
   5  -3 -18   16.46    2.98   0
   5  -3  -4   41.40    2.16   0
   5  -2 -12   49.31    2.28   0
   5  -2 -11    0.18    1.68   0
   5  -2  -9    2.43    2.37   0
   6  -9   2   -1.46    1.16   0
   6  -8   1   22.16    1.48   0
   6  -7   0  163.30    2.30   0
   6  -4 -16   60.12    3.68   0
   6  -4 -15   35.79    2.57   0
   6  -4  -7  325.49    3.62   0
   7  -7  -4  125.06    2.97   0
   8  -9  -7    3.87    2.96   0
  -9  -4   1   12.74    3.09   0
  -9  -3  -1   -4.95    1.99   0
  -9  -2  -7   30.12    2.31   0
  -8  -8   8    4.98    3.18   0
  -8  -5   5   -3.94    2.76   0
  -8  -3   2   62.01    2.50   0
  -8  -2  -1   49.82    2.57   0
  -8  -1 -11   -3.04    1.33   0
  -7  -8   9   -1.37    2.81   0
  -7  -1  -1   87.06    2.57   0
  -7   0  -6    0.48    1.64   0
  -6 -10  11   98.02    3.85   0
  -6  -1   1   52.87    2.23   0
  -6   0  -2    5.38    1.71   0
  -5 -11  12   11.36    2.74   0
  -5  -9  11   22.60    2.63   0
  -5  -7  10   35.25    2.14   0
  -5  -5   8   32.59    2.37   0
  -5  -4   7   47.07    2.46   0
  -5   1  -4   -0.76    0.88   0
  -4 -10  12   -2.85    1.87   0
  -4  -1   3   21.14    1.42   0
  -3 -10  12    6.64    2.15   0
  -3  -8  11  279.87    3.31   0
  -3  -2   5  330.36    2.80   0
  -2   2 -12    0.09    0.43   0
  -1 -11  12    3.34    1.55   0
  -1  -3   6  295.68    2.01   0
  -1   2 -11   24.37    0.70   0
  -1   2  -8   96.86    0.83   0
   0  -8  10    8.63    1.22   0
   0  -2   4   18.39    0.73   0
   0   0 -20   97.72    2.21   0
   0   1 -17    1.86    1.09   0
   1 -12  11    8.74    1.14   0
   1   0 -19    0.26    1.28   0
   1   1  -5  994.50    3.08   0
   2   1 -11   25.07    1.81   0
   2   1 -10 1149.89    4.84   0
   3   0 -15   40.78    2.36   0
   3   0 -14   -1.21    1.54   0
   3   0  -7  859.77    4.10   0
   4  -2 -19   20.45    2.79   0
   5 -12   6    0.86    0.99   0
   5  -2 -15   38.75    3.06   0
   5  -2 -14   19.60    2.19   0
   6  -6  -1  189.19    2.54   0
   6  -5  -3   29.31    1.66   0
   6  -4 -17    7.79    3.00   0
   7 -10   0    2.28    1.70   0
   7  -5 -12   16.72    2.90   0
   7  -5 -11   24.96    2.87   0
   7  -5 -10   33.34    2.94   0
   8  -9  -6   -1.17    2.59   0
   8  -8  -9   -0.69    2.34   0
   8  -8  -8    4.80    2.88   0
  -9  -7   5   74.64    3.37   0
  -9  -3  -2  125.88    3.08   0
  -8  -4   3   49.19    2.86   0
  -8  -1 -10   22.44    1.69   0
  -8  -1  -9   10.52    1.75   0
  -8  -1  -7    2.96    1.99   0
  -8  -1  -6    3.23    1.42   0
  -7  -7   8   10.55    2.92   0
  -7  -6   7    7.89    3.00   0
  -7  -5   6    7.45    2.64   0
  -7  -3   3   -1.44    2.36   0
  -7  -2   1    2.89    2.09   0
  -7   0 -10   -0.07    1.08   0
  -7   0  -9  223.35    2.55   0
  -7   0  -8   -0.66    1.36   0
  -7   0  -7  194.66    2.34   0
  -6  -7   9   34.97    2.33   0
  -6  -5   7    5.09    2.53   0
  -6  -4   6   11.06    1.89   0
  -6  -2   3    2.93    1.55   0
  -6   0 -15    0.67    0.68   0
  -5  -2   4   -0.56    1.45   0
  -5  -1   2   14.36    1.45   0
  -5   1  -5   23.38    1.14   0
  -4 -11  12    1.07    2.49   0
  -4  -7  10   17.90    1.72   0
  -4  -3   6  186.27    2.39   0
  -4   1  -3  127.18    1.54   0
  -3   0   1   80.78    1.36   0
  -2  -7  10    8.94    1.67   0
  -2   0   1   -0.15    1.29   0
  -1 -12  12    5.10    1.62   0
  -1  -9  11   50.14    1.65   0
  -1  -6   9  107.30    1.76   0
  -1   1 -18    0.07    1.17   0
  -1   2 -12  226.22    1.58   0
   0 -10  11   39.46    1.37   0
   1   1 -16    4.70    1.49   0
   2   0 -18   40.04    1.85   0
   2   0  -3    1.82    1.11   0
   2   1 -13   -0.56    1.68   0
   2   1  -9    5.02    1.23   0
   2   1  -8   50.83    1.74   0
   3  -1 -19   -0.28    1.94   0
   3   0  -6   -1.02    1.89   0
   4 -10   7   10.62    0.59   0
   4  -7   5   45.59    0.90   0
   4  -6   4  320.42    1.81   0
   4  -2 -20   13.71    2.90   0
   4  -1 -16    0.77    1.90   0
   4  -1  -6  286.94    2.84   0
   5  -8   4   78.26    1.46   0
   5  -6   2  183.27    1.91   0
   5  -3 -19   17.20    2.60   0
   5  -3  -3   71.66    2.19   0
   5  -2  -7   24.06    1.77   0
   6 -12   4    3.57    1.23   0
   6  -3 -12   75.55    2.63   0
   6  -3  -9   13.49    2.51   0
   7 -11   1    0.31    1.53   0
   7  -7  -3   99.55    2.80   0
   7  -6  -5  235.21    3.66   0
   7  -5 -15   91.65    3.39   0
   7  -5  -9   39.53    2.24   0
   7  -5  -8   13.46    2.60   0
   8 -10  -4    5.09    1.94   0
   8  -9  -5    5.66    2.80   0
   8  -8  -7   -2.04    2.66   0
   8  -7 -11    4.18    3.29   0
   8  -7 -10   12.86    2.99   0
  -9  -5   2   13.17    2.34   0
  -9  -3  -3   22.07    2.09   0
  -8  -2  -2   34.01    2.07   0
  -7  -9   9   16.20    3.10   0
  -7  -1  -2    5.77    1.42   0
  -6  -9  10   35.46    2.48   0
  -6  -1   0  120.67    2.46   0
  -6   0  -3   -0.39    1.53   0
  -5 -10  11   42.78    2.98   0
  -5  -8  10  114.46    2.81   0
  -5   0  -1   82.57    1.99   0
  -5   1 -13   85.06    0.89   0
  -4 -12  12   22.17    2.87   0
  -4  -9  11   66.05    2.29   0
  -4  -6   9  130.88    2.39   0
  -4  -5   8  304.47    3.46   0
  -4  -4   7   43.31    1.75   0
  -3 -11  12    4.24    1.68   0
  -3  -9  11    0.91    1.95   0
  -3  -7  10  314.22    3.09   0
  -3  -3   6  258.98    2.67   0
  -3  -1   3    6.32    1.13   0
  -2  -9  11   10.87    1.79   0
  -2  -3   6   10.40    1.50   0
  -2  -1   3 9841.68    9.58   0
  -2   1 -18  114.39    1.60   0
  -1  -5   8   -0.66    1.18   0
  -1  -4   7   59.55    1.39   0
  -1   2 -13  991.07    3.33   0
   0   1 -18   11.40    1.32   0
   0   1  -3   23.19    0.64   0
   0   2 -11    7.86    0.81   0
   0   2 -10  178.82    1.55   0
   1   0 -20   -0.33    1.61   0
   1   1 -17    2.77    1.43   0
   2 -12  10    1.02    0.79   0
   2   0 -19    2.93    1.96   0
   2   1 -14   31.16    1.53   0
   3  -3   2  472.38    1.97   0
   3  -1 -20   43.77    2.79   0
   3  -1  -2  508.53    2.87   0
   4  -3   0   -0.57    0.75   0
   4  -1 -17   15.55    1.98   0
   4  -1  -5  118.03    2.60   0
   5  -5   1    0.33    0.96   0
   5  -2 -17   82.79    2.96   0
   5  -2  -6   12.26    1.60   0
   6  -5  -2   -0.67    1.62   0
   6  -4  -4   29.82    2.22   0
   6  -3 -16    1.29    2.99   0
   6  -3  -8   47.01    2.05   0
   6  -3  -7    0.96    2.16   0
   7  -8  -1    2.75    1.67   0
   7  -6  -4    4.04    2.16   0
   8 -10  -3   -0.22    2.30   0
   8  -9  -4   -0.10    2.49   0
   8  -8  -6   -1.43    2.62   0
   8  -7  -9    4.58    2.44   0
   8  -7  -8   -4.76    2.74   0
  -9  -7   4    1.24    2.46   0
  -9  -4  -1   11.13    2.10   0
  -9  -3  -5   14.22    2.44   0
  -9  -3  -4    0.73    1.88   0
  -8  -7   6   -0.64    2.37   0
  -8  -6   5   30.49    2.53   0
  -8  -4   2    0.19    1.97   0
  -8  -3   0   -1.05    1.87   0
  -7 -10   9   -3.50    3.02   0
  -7  -8   8    1.76    2.96   0
  -7  -4   4    4.41    1.86   0
  -7  -2   0   16.77    2.29   0
  -6 -10  10   39.48    3.38   0
  -6  -8   9   49.61    3.01   0
  -6  -2   2  119.71    2.63   0
  -5 -11  11   10.70    2.78   0
  -5   1  -6    2.32    0.96   0
  -4   0   0  170.20    1.79   0
  -3 -12  12   38.35    2.53   0
  -3  -6   9    1.49    1.39   0
  -3  -5   8    1.75    1.85   0
  -3  -4   7  232.78    2.75   0
  -2 -12  12   16.87    2.08   0
  -2  -6   9    7.01    1.15   0
  -2  -4   7    3.50    1.48   0
  -1 -13  12   70.72    2.25   0
  -1   2  -7  491.11    1.40   0
   0   2 -12   24.51    1.05   0
   0   2  -9  574.22    2.40   0
   1 -13  11   20.10    1.23   0
   1   0  -1  238.64    1.17   0
   2  -1   0 1782.45    3.47   0
   2   1 -15   -0.03    1.27   0
   2   1  -7    6.62    1.19   0
   3   0 -17   55.30    2.25   0
   3   0  -5  272.46    2.43   0
   4  -1 -18   39.33    2.46   0
   4   0 -12  806.45    5.40   0
   4   0 -11    1.22    2.15   0
   5  -2 -18    3.34    2.23   0
   5  -2  -5    2.93    1.52   0
   5  -1 -13   10.55    2.56   0
   5  -1 -11   46.80    2.65   0
   6 -11   4    1.25    1.17   0
   6  -6   0  298.49    2.83   0
   6  -3 -17    9.44    2.45   0
   7 -10   1   -1.80    1.43   0
   7  -9   0    0.16    1.19   0
   7  -7  -2   35.16    2.23   0
   7  -4 -15   12.73    3.20   0
   7  -4 -13    4.11    2.15   0
   7  -4 -12   44.60    2.63   0
   7  -4 -11   51.71    2.64   0
   8  -7  -7   43.03    3.27   0
   8  -6 -12    7.58    3.34   0
  -9  -7   3    8.75    3.12   0
  -9  -5   0    0.74    2.90   0
  -9  -4  -2   -2.96    2.63   0
  -9  -3  -7   36.26    2.66   0
  -8  -9   7   -0.36    2.59   0
  -8  -8   6    2.91    3.06   0
  -8  -5   3   89.31    3.23   0
  -8  -2  -4   60.97    2.67   0
  -7  -7   7   17.01    2.45   0
  -7  -6   6   -3.13    1.97   0
  -7  -5   5    3.41    2.02   0
  -6 -11  10   14.23    2.96   0
  -6  -7   8  105.94    2.89   0
  -6  -4   5   82.87    2.37   0
  -6   0  -4   16.76    1.22   0
  -5  -9  10   15.44    2.04   0
  -5  -1   1  389.69    3.03   0
  -5   1  -7    5.03    0.83   0
  -4  -8  10   38.18    1.92   0
  -4  -1   2  253.22    2.40   0
  -2 -13  12    2.07    2.00   0
  -2  -5   8   20.52    1.26   0
  -1 -10  11    6.17    1.49   0
  -1  -8  10    6.81    1.40   0
  -1   2 -14   12.74    0.87   0
   0 -11  11    3.38    1.22   0
   0  -7   9    2.75    0.97   0
   0   2 -13   31.09    1.08   0
   0   2  -8  218.68    1.52   0
   1 -10  10    0.36    0.97   0
   1  -8   9   90.65    1.18   0
   1   0 -21    2.50    1.82   0
   1   1 -18    1.56    1.45   0
   1   1  -4   76.04    1.44   0
   2  -2   2    1.48    0.54   0
   2   0 -20   37.16    2.54   0
   2   1 -16   18.08    1.41   0
   2   1  -6  403.43    2.76   0
   3   0 -18    2.50    1.72   0
   4  -8   6   54.69    0.83   0
   4  -4   2   65.36    1.14   0
   4  -1 -19   14.62    2.25   0
   4  -1  -4  816.21    4.22   0
   4   0 -15   -3.18    2.34   0
   4   0 -14    1.45    1.80   0
   4   0 -13    3.33    1.65   0
   4   0 -10  179.34    2.60   0
   4   0  -9   -0.73    1.57   0
   5 -11   6    3.58    0.80   0
   5  -9   5   21.68    1.01   0
   5  -4   0  243.55    2.32   0
   5  -2 -19   58.74    2.91   0
   5  -1 -15   -5.61    2.82   0
   5  -1 -14   11.46    2.03   0
   5  -1 -10   14.30    1.73   0
   6  -9   3  110.21    1.81   0
   6  -4  -3   22.27    2.04   0
   6  -3  -6   39.72    1.82   0
   6  -2 -14   11.67    2.88   0
   6  -2 -13    7.88    2.78   0
   6  -2 -11   -2.29    2.78   0
   7  -6  -3  123.46    2.87   0
   7  -4 -16    1.40    2.45   0
   7  -4  -9   36.15    2.29   0
   7  -4  -8   24.56    2.85   0
   8  -9  -3   46.81    2.67   0
   8  -8  -4   26.09    2.51   0
   8  -7  -6   -1.85    2.68   0
   8  -6 -10   99.16    3.07   0
   8  -6  -9    1.38    2.69   0
  -9  -4  -3  131.50    3.74   0
  -8  -6   4   -1.36    2.16   0
  -8  -4   1    6.41    2.02   0
  -8  -2  -5  119.57    2.83   0
  -7  -9   8    1.66    2.50   0
  -6  -1  -1   18.10    1.45   0
  -6   0 -14  245.12    1.96   0
  -6   0  -5    1.43    1.51   0
  -5  -8   9   66.52    2.83   0
  -5   0  -2   -0.25    1.08   0
  -5   1 -12   71.13    0.94   0
  -4 -11  11   82.90    2.98   0
  -4  -7   9    2.30    1.65   0
  -4  -3   5 1987.47    6.44   0
  -3 -10  11   32.53    1.94   0
  -3  -8  10  117.14    2.26   0
  -3  -2   4    4.76    1.31   0
  -2 -10  11    0.81    1.70   0
  -2   2 -14   12.47    0.65   0
   0  -9  10   18.83    1.22   0
   0   1 -19    0.71    1.22   0
   0   2 -14   89.74    1.47   0
   1   2 -11   12.29    1.20   0
   2   1 -17    8.58    1.85   0
   3   0 -19   15.27    2.38   0
   3   1 -13    1.09    1.93   0
   3   1 -12    9.49    1.51   0
   3   1 -11   17.20    1.55   0
   4  -1 -20   65.14    3.29   0
   4   0 -16    9.04    2.69   0
   4   0  -8   97.99    2.11   0
   5  -1 -17    9.69    2.94   0
   5  -1  -8    4.81    1.69   0
   6  -5  -1    0.11    1.12   0
   6  -3  -5    1.38    1.51   0
   6  -2 -10    0.77    1.93   0
   6  -2  -9   30.95    2.01   0
   7 -11   2   19.21    1.58   0
   7  -7  -1   26.66    1.91   0
   8  -7  -5    5.70    2.63   0
   8  -6  -8    5.83    2.27   0
   8  -6  -7    0.46    2.72   0
   8  -5 -13   -5.67    3.23   0
  -9  -7   2    5.47    2.98   0
  -9  -6   1    4.76    2.11   0
  -9  -5  -1    3.58    2.21   0
  -8  -4   0   25.18    2.59   0
  -8  -2  -7   19.86    2.08   0
  -8  -2  -6   -4.26    1.92   0
  -7  -8   7   39.64    2.60   0
  -7  -7   6   -0.33    2.60   0
  -7  -6   5  246.38    4.28   0
  -7  -5   4   86.07    2.60   0
  -7  -1  -5   19.20    1.57   0
  -6 -10   9    5.96    3.06   0
  -6  -8   8   30.73    2.29   0
  -6  -4   4   23.84    2.30   0
  -6  -2   1   79.94    1.96   0
  -6   0  -6  293.04    2.67   0
  -5 -10  10  143.21    3.19   0
  -5  -7   8   -2.81    2.29   0
  -5  -3   4   42.43    1.78   0
  -5   1 -11  200.99    1.50   0
  -5   1 -10   28.03    0.89   0
  -4 -12  11    0.46    2.53   0
  -4  -9  10    4.26    1.75   0
  -4  -5   7   27.89    2.16   0
  -4  -4   6   28.28    1.59   0
  -4   0  -1    2.31    1.26   0
  -3  -7   9  117.85    2.52   0
  -3   0   0   -1.99    0.94   0
  -3   1 -18   35.61    0.86   0
  -3   1  -3  802.21    2.53   0
  -2  -2   4  124.96    1.86   0
  -2   1 -19   15.52    1.03   0
  -1 -11  11   12.69    1.71   0
  -1  -2   4  705.54    2.42   0
  -1   2 -15  180.89    1.72   0
   0 -12  11   70.53    1.92   0
   0  -6   8  128.29    1.39   0
   0  -3   5    0.87    0.74   0
   0   2 -15   10.77    1.11   0
   1   1 -19   37.31    1.83   0
   1   2 -13   18.30    1.30   0
   1   2 -12   26.85    1.04   0
   1   2 -10   54.69    1.19   0
   2 -13  10   24.76    0.98   0
   2   0 -21   -5.04    2.01   0
   2   0  -2   99.87    1.38   0
   2   1 -18    0.18    1.69   0
   3   0  -4   -0.66    1.18   0
   3   1 -15   92.30    2.49   0
   3   1  -9  120.75    2.07   0
   4  -2  -1   64.40    1.33   0
   4   0 -17    3.81    2.45   0
   4   0  -7    1.51    1.53   0
   5  -1  -7  939.73    5.15   0
   6 -10   4   80.62    1.59   0
   6  -4  -2  268.27    3.02   0
   6  -2  -8  131.67    2.57   0
   7  -9   1   18.64    1.49   0
   7  -5  -4   77.60    2.17   0
   7  -3 -14    6.60    2.49   0
   7  -3 -13    6.15    2.22   0
   7  -3 -12    2.59    2.39   0
   7  -3 -10    3.23    2.71   0
   8 -10  -1   12.81    1.90   0
   8  -5 -12   -2.75    2.39   0
   8  -5 -11   62.57    2.97   0
  -9  -5  -2   35.46    2.92   0
  -9  -4  -5    5.97    2.50   0
  -8  -8   5   77.36    3.12   0
  -8  -7   4   -3.49    2.26   0
  -8  -6   3    2.59    2.26   0
  -8  -2 -11   15.09    1.74   0
  -8  -2 -10   -0.23    1.90   0
  -8  -2  -9    4.25    2.13   0
  -7  -9   7    1.14    3.07   0
  -7  -4   2   33.07    2.70   0
  -7  -2  -2   29.41    1.66   0
  -7  -1  -6   -1.21    1.72   0
  -6  -6   6    1.53    2.51   0
  -6  -5   5   -0.67    2.29   0
  -6   0 -13    1.01    0.80   0
  -6   0  -7    0.12    1.29   0
  -5 -11  10   13.81    2.28   0
  -5  -9   9   30.60    2.75   0
  -5  -6   7    0.25    2.11   0
  -5  -2   2    1.29    1.39   0
  -5   0  -3  577.82    3.36   0
  -4 -10  10    1.26    2.38   0
  -4  -8   9    8.48    2.16   0
  -3 -12  11    0.85    2.24   0
  -3  -3   5    0.71    1.75   0
  -2 -11  11   16.24    1.57   0
  -2  -7   9   12.38    1.68   0
  -1  -7   9  319.59    2.42   0
   0 -13  11   14.53    1.54   0
   0  -1   2   93.69    0.62   0
   0   1 -20    0.91    1.26   0
   0   2  -7  221.06    1.43   0
   1   2 -14    4.97    0.98   0
   2   1  -5    1.85    1.08   0
   3  -2   1  255.38    1.64   0
   3  -1  -1  107.02    1.48   0
   3   0 -20   -3.31    1.81   0
   3   1 -16   -2.57    1.60   0
   4  -3   1   56.86    1.18   0
   4  -1  -3   21.03    1.46   0
   4   0 -18    0.09    2.55   0
   4   0  -6  933.27    4.82   0
   5  -7   4   48.30    1.20   0
   5  -6   3   14.02    0.93   0
   5  -5   2    1.65    0.85   0
   5  -2  -3   30.71    1.94   0
   5  -1 -19   -1.50    2.75   0
   6 -12   5  151.85    1.93   0
   6  -6   1   13.45    1.31   0
   6  -2 -18   10.82    2.52   0
   6  -2  -7  473.40    4.11   0
   7 -10   2    7.90    1.42   0
   7  -4  -5  100.53    2.89   0
   7  -3 -16    4.43    2.35   0
   7  -3  -9   17.48    2.11   0
   8  -7  -4   -3.97    1.85   0
   8  -6  -6    6.63    2.28   0
   8  -5  -9   10.30    2.18   0
   8  -5  -8   -0.47    2.71   0
  -9  -7   1    5.61    2.37   0
  -9  -5  -3    2.20    2.87   0
  -8  -6   2    2.51    2.63   0
  -8  -5   1    5.15    2.06   0
  -8  -4  -1   36.78    2.56   0
  -8  -3  -4    4.07    2.24   0
  -7  -8   6   76.65    3.37   0
  -7  -5   3   -0.14    2.62   0
  -7  -3   0   71.97    2.11   0
  -7  -1 -12   19.87    1.42   0
  -7  -1  -8   -0.14    1.51   0
  -7  -1  -7    0.86    1.21   0
  -6  -9   8  101.54    2.99   0
  -6  -3   2   -1.65    1.52   0
  -6  -2   0   24.40    1.65   0
  -6   0  -8    6.47    1.21   0
  -5 -12  10   19.93    2.49   0
  -5   0 -17   15.19    0.60   0
  -4   1  -5   31.29    0.78   0
  -3 -13  11    2.18    2.64   0
  -3  -6   8   33.13    1.58   0
  -3  -5   7   50.63    2.08   0
  -3  -4   6   76.25    2.11   0
  -2 -12  11   13.26    2.11   0
  -2  -9  10   23.83    1.80   0
  -1 -12  11   -2.07    1.63   0
  -1  -9  10    4.97    1.18   0
  -1   1 -20    6.72    1.17   0
  -1   2 -16   26.49    1.04   0
   0  -5   7   68.07    1.14   0
   0  -4   6  479.20    1.99   0
   0   2 -16  202.67    2.17   0
   1 -11  10   85.04    1.57   0
   1   1 -20    3.31    1.71   0
   1   2 -15   57.30    1.50   0
   1   2  -8  128.87    1.41   0
   2   1 -19  134.57    2.84   0
   2   2 -12  104.53    2.06   0
   3   1 -17   59.08    2.16   0
   3   1  -7  255.38    2.47   0
   4   0 -19   -6.03    2.42   0
   5   0 -15  104.14    3.47   0
   5   0 -14   -0.13    2.47   0
   5   0 -13   24.71    2.23   0
   5   0 -12    2.64    1.72   0
   5   0 -11    6.80    1.90   0
   5   0 -10   -1.03    2.22   0
   6  -8   3  207.66    2.11   0
   6  -5   0   42.34    1.64   0
   6  -2  -6  335.61    3.45   0
   6  -1 -15   52.42    3.18   0
   6  -1 -13    8.83    2.09   0
   6  -1 -12  108.07    2.80   0
   6  -1 -11    7.03    2.70   0
   7  -7   0   41.77    1.85   0
   7  -3  -8    9.58    2.16   0
   8  -9  -1   -1.73    1.85   0
   8  -8  -2    2.33    2.19   0
   8  -5  -7   18.28    2.83   0
   8  -4 -13    4.19    2.46   0
   8  -4 -12   12.33    3.13   0
   8  -4 -11  105.02    4.03   0
  -9  -5  -4   27.77    2.96   0
  -8  -8   4   23.42    2.44   0
  -8  -7   3   29.97    2.51   0
  -8  -4  -2    2.32    2.34   0
  -8  -3  -5  119.15    2.93   0
  -7  -6   4    9.40    2.00   0
  -7  -4   1   62.05    2.81   0
  -7  -2  -3   28.82    1.63   0
  -7  -1 -11   84.75    1.86   0
  -7  -1 -10   11.11    1.45   0
  -7  -1  -9   55.16    1.83   0
  -6 -10   8   32.71    3.10   0
  -6  -8   7   40.24    2.40   0
  -6  -4   3   20.11    2.25   0
  -6  -1  -3    7.92    1.29   0
  -6   0 -10   40.40    1.22   0
  -6   0  -9   -2.22    1.12   0
  -5  -8   8   10.07    1.94   0
  -5  -3   3   65.97    1.85   0
  -4 -11  10  145.09    3.06   0
  -4  -7   8  141.47    2.51   0
  -3 -10  10   48.32    2.53   0
  -2 -13  11   52.20    2.48   0
  -2  -6   8   17.62    1.30   0
  -2  -1   2 5747.69    7.07   0
  -2   0   0   80.80    1.10   0
  -1 -13  11    1.12    1.79   0
  -1  -6   8  544.80    2.89   0
  -1  -3   5   33.69    1.26   0
   0 -10  10   16.72    1.35   0
   0   2 -17   18.06    1.18   0
   1   2 -16   39.91    1.64   0
   2 -10   9    0.75    0.67   0
   2   2 -14   -1.23    1.66   0
   2   2 -10  702.17    3.82   0
   3 -13   9    2.02    0.70   0
   3  -5   5   29.68    0.51   0
   3   0  -3 1753.14    4.85   0
   3   1 -18   17.60    2.28   0
   4   0 -20    3.56    2.88   0
   4   0  -5    0.38    2.09   0
   4   1 -15    1.31    2.20   0
   4   1 -14   49.16    2.43   0
   4   1 -13  174.89    2.79   0
   4   1 -10   53.95    2.35   0
   5 -10   6    0.12    0.74   0
   5  -1  -5    0.56    1.52   0
   5   0 -17  121.87    3.74   0
   5   0 -16   -1.05    1.91   0
   5   0  -9   13.01    1.74   0
   6  -4  -1   28.32    1.84   0
   6  -3  -3    9.99    1.50   0
   6  -2  -5   -2.87    1.98   0
   6  -1 -17    2.43    2.87   0
   6  -1 -10  100.61    2.65   0
   6  -1  -9   57.49    2.72   0
   7 -11   3   -0.93    1.31   0
   7  -8   1   -1.44    0.96   0
   7  -6  -1    2.95    1.38   0
   7  -4  -4    3.72    2.21   0
   7  -3  -7   81.07    2.62   0
   7  -2 -14   -2.12    2.81   0
   7  -2 -13   -0.59    2.20   0
   7  -2 -11   -3.05    2.92   0
   8 -10   0   13.82    1.96   0
   8  -7  -3   26.11    1.99   0
   8  -6  -4   -0.20    2.33   0
   8  -5  -6    2.47    2.62   0
   8  -4 -10    2.98    2.32   0
   8  -4  -9   34.77    3.11   0
  -9  -7  -1   57.68    3.46   0
  -9  -5  -5   15.60    2.66   0
  -8  -6   1   10.15    2.86   0
  -8  -3  -6  127.16    3.04   0
  -7 -11   7    7.02    2.43   0
  -7  -9   6    2.42    2.38   0
  -7  -5   2   70.78    2.97   0
  -7  -3  -1  115.09    2.37   0
  -7  -2  -4   69.60    2.32   0
  -6  -7   6   53.90    2.32   0
  -6  -3   1   70.95    2.46   0
  -5 -11   9   49.44    3.08   0
  -5  -7   7   -3.15    1.86   0
  -5  -6   6   26.28    2.30   0
  -5   0  -4   -1.97    1.00   0
  -4 -12  10    7.29    2.02   0
  -4  -9   9  131.44    2.72   0
  -4  -6   7  164.42    2.49   0
  -4  -5   6    1.53    2.00   0
  -4  -4   5   15.86    1.53   0
  -4   0  -2  126.65    1.49   0
  -3  -2   3  262.83    2.46   0
  -2 -10  10   10.96    1.98   0
  -2  -8   9   96.33    2.14   0
  -2  -5   7   29.22    1.33   0
  -2  -4   6   15.02    1.18   0
  -2   1 -20    3.22    1.03   0
  -1 -10  10   90.64    2.08   0
  -1  -5   7  596.51    2.91   0
  -1  -4   6    0.43    1.11   0
  -1  -1   2   76.23    1.25   0
  -1   2 -17    0.69    0.96   0
   0  -8   9   13.64    1.12   0
   1  -7   8   27.74    0.77   0
   1   1 -21   26.16    1.79   0
   1   1  -3    2.57    1.18   0
   1   2 -17    3.51    1.35   0
   1   2  -7  302.13    1.91   0
   2  -8   8    4.67    0.53   0
   2   1 -20   14.34    1.65   0
   2   2 -15   32.78    1.48   0
   2   2  -9   19.14    1.26   0
   3   1 -19    0.35    2.20   0
   4  -2   0  304.89    2.31   0
   4  -1  -2  247.36    2.54   0
   4   1 -16   11.63    2.36   0
   4   1  -9   14.30    2.17   0
   5  -8   5   74.57    1.12   0
   5  -2  -2    0.81    1.23   0
   5   0 -18    0.07    2.97   0
   6 -11   5    9.71    1.03   0
   6  -9   4    0.76    0.97   0
   6  -1 -18   -3.78    3.03   0
   6  -1  -8   70.05    2.67   0
   7  -9   2   49.02    1.65   0
   7  -5  -2   68.27    1.94   0
   7  -3  -6   24.32    2.06   0
   7  -2 -16   -0.20    2.45   0
   7  -2 -10   24.39    2.25   0
   7  -2  -9  172.44    3.77   0
   8  -4  -8   -3.10    2.60   0
  -9  -6  -3   12.46    2.28   0
  -8  -8   3   -3.52    2.18   0
  -8  -5  -1    2.05    2.42   0
  -8  -4  -3    1.69    1.89   0
  -8  -3  -7   -3.37    2.07   0
  -7  -7   4  107.99    2.90   0
  -7  -6   3  120.48    2.90   0
  -7  -3  -2   73.58    2.56   0
  -7  -2  -5  212.02    3.09   0
  -6 -12   8    5.79    2.99   0
  -6  -9   7   74.29    2.70   0
  -6  -1  -4  271.73    2.67   0
  -5 -12   9    4.04    2.79   0
  -5  -9   8   71.69    2.51   0
  -5  -5   5  108.96    2.35   0
  -4 -10   9    9.40    2.62   0
  -4  -2   2  339.61    2.75   0
  -3 -11  10    4.20    1.72   0
  -3  -7   8   12.75    1.85   0
  -3   0  -1  437.88    2.37   0
  -2   2 -16    3.00    0.63   0
  -1  -8   9   74.31    1.76   0
  -1   2  -6   59.16    0.54   0
   0   2 -18   43.44    1.50   0
   0   2  -6    3.60    0.75   0
   1 -12  10    3.31    1.19   0
   1  -9   9    6.91    1.04   0
   2   2 -16   33.08    1.49   0
   2   2  -8    6.84    1.41   0
   3   1 -20   36.28    2.47   0
   3   2 -13   20.99    1.91   0
   4  -5   4   81.77    0.97   0
   4   1 -17   -2.76    1.89   0
   4   1  -8  150.77    2.80   0
   5  -3   0   37.51    1.31   0
   5   0 -19   68.26    3.54   0
   5   0  -7   37.38    2.36   0
   6  -6   2   72.36    1.56   0
   6  -1  -7   34.08    2.41   0
   7  -4  -3   53.45    2.33   0
   7  -3  -5   20.34    2.51   0
   7  -2  -8   83.16    3.20   0
   8  -9   0   40.95    2.23   0
   8  -8  -1   -1.13    1.51   0
   8  -7  -2  183.38    2.97   0
   8  -5  -5   -4.14    1.80   0
   8  -3 -14   12.67    2.61   0
   8  -3 -13    2.40    2.59   0
   8  -3 -11    9.89    2.88   0
   9  -7  -6    5.81    2.22   0
   9  -6  -8   11.30    2.40   0
  -9  -7  -2    9.48    2.40   0
  -9  -6  -4    6.35    2.14   0
  -8  -7   1   -0.69    2.72   0
  -8  -6   0   26.76    2.29   0
  -8  -5  -2   22.77    2.59   0
  -8  -3 -11   -0.07    2.07   0
  -8  -3 -10    9.32    2.19   0
  -8  -3  -9    9.66    2.04   0
  -8  -3  -8    3.63    1.60   0
  -7 -11   6   -0.26    3.01   0
  -7  -9   5   67.67    3.41   0
  -7  -2  -6  119.91    2.56   0
  -6 -10   7   19.90    2.30   0
  -6  -8   6    1.23    2.10   0
  -6  -7   5    1.49    2.37   0
  -5 -10   8   99.67    3.32   0
  -5  -8   7   31.74    2.71   0
  -5  -1  -2   21.77    1.70   0
  -5   0  -5   54.06    1.48   0
  -3 -13  10   -3.90    2.36   0
  -3 -12  10   46.30    2.16   0
  -3  -9   9   46.39    1.85   0
  -3  -6   7    3.76    1.87   0
  -3  -3   4  194.42    2.41   0
  -2 -11  10   29.04    2.08   0
  -1 -11  10   -0.01    1.54   0
   0 -11  10   -2.77    1.32   0
   1 -13  10   27.87    1.61   0
   1   2 -18   43.69    1.52   0
   2   0  -1   -1.95    1.36   0
   2   2 -17    0.65    1.29   0
   3   1  -5  255.58    2.36   0
   3   2 -15   10.35    2.00   0
   3   2 -14   44.50    1.75   0
   3   2 -12   22.75    1.53   0
   3   2 -11    7.04    1.41   0
   4  -6   5   -1.29    0.56   0
   4   0  -4 2508.87    6.71   0
   4   1 -18   25.58    2.15   0
   6  -5   1   17.86    1.11   0
   6   0 -16   59.83    3.16   0
   6   0 -15    0.80    2.95   0
   6   0 -14  127.37    3.09   0
   6   0 -13    0.95    1.96   0
   6   0 -12    7.03    2.57   0
   6   0 -11    3.87    2.54   0
   7 -10   3    0.37    1.14   0
   7  -1 -15   12.71    3.09   0
   7  -1 -14    9.05    2.94   0
   7  -1 -13    1.64    2.87   0
   8  -5  -4   32.65    2.86   0
   9  -6  -7    5.62    2.36   0
  -8 -10   3    0.85    3.27   0
  -7 -10   5    0.45    3.03   0
  -7  -8   4    9.79    2.23   0
  -7  -7   3   96.37    3.28   0
  -7  -6   2   54.01    2.82   0
  -7  -5   1    0.35    2.00   0
  -7  -3  -3  119.08    2.63   0
  -7  -2  -7    3.19    1.77   0
  -6 -11   7   77.10    3.34   0
  -6  -6   4   73.04    2.42   0
  -6  -5   3   28.15    1.87   0
  -6  -3   0   59.30    1.99   0
  -5 -11   8   27.87    3.14   0
  -5  -4   3   76.09    2.51   0
  -4 -11   9   84.16    2.61   0
  -4  -7   7   11.59    1.65   0
  -4   0  -3   -1.57    1.18   0
  -3 -10   9   -1.13    2.04   0
  -3  -5   6    2.56    1.27   0
  -3  -4   5   99.60    1.85   0
  -2 -12  10   97.01    2.69   0
  -2  -9   9    9.27    1.87   0
  -2  -7   8   28.25    1.38   0
  -1   2 -18   12.44    1.00   0
   0 -12  10    8.80    1.51   0
   0  -7   8   -0.09    0.92   0
   0   2 -19   -0.32    1.35   0
   1 -14  10    6.18    1.35   0
   1   2 -19    0.89    1.32   0
   1   2  -6  314.43    1.88   0
   2  -1   1    1.52    0.70   0
   2   2 -18    1.64    1.28   0
   3  -6   6  180.34    0.57   0
   3  -3   3 1535.45    3.06   0
   3  -1   0    4.41    0.91   0
   3   0  -2   -0.11    1.11   0
   3   2 -17   62.30    2.42   0
   3   2 -16   20.32    1.78   0
   3   2  -9    5.21    1.83   0
   4  -3   2   28.51    0.90   0
   4   1 -19    8.19    2.01   0
   5  -1  -3  159.70    2.65   0
   5   0  -6    3.75    1.58   0
   5   1 -16   -2.58    2.74   0
   5   1 -14   10.59    1.96   0
   5   1 -12   84.92    2.42   0
   6  -1  -6    1.76    1.60   0
   6   0 -17   14.36    2.99   0
   6   0 -10   26.78    2.17   0
   7  -8   2   50.80    1.61   0
   7  -3  -4   21.76    2.23   0
   7  -1 -16    1.46    2.45   0
   7  -1 -12    0.16    2.26   0
   7  -1 -11    6.72    2.08   0
   7  -1 -10    3.76    2.65   0
   8  -7  -1    1.86    1.92   0
   8  -2 -14    4.57    3.09   0
   9  -6  -6    1.43    2.13   0
   9  -5  -8   11.57    2.83   0
  -8  -9   2   75.61    3.08   0
  -8  -8   1   -3.41    3.13   0
  -8  -6  -1    9.69    2.15   0
  -8  -5  -3    1.51    1.93   0
  -8  -4  -6   46.02    2.60   0
  -7 -11   5   15.49    3.39   0
  -7  -9   4    5.68    2.86   0
  -6 -12   7    3.69    2.41   0
  -6  -8   5   14.85    2.57   0
  -6  -4   1   28.08    2.32   0
  -5 -12   8  125.70    3.78   0
  -5  -9   7   -3.10    1.89   0
  -5  -6   5  103.61    2.37   0
  -5  -5   4   93.51    2.25   0
  -5   0  -6   -0.35    1.17   0
  -4 -13   9   11.37    2.67   0
  -4  -6   6   26.57    1.68   0
  -4  -5   5   28.43    2.18   0
  -4  -4   4    2.16    1.46   0
  -3  -8   8    2.07    1.41   0
  -3   1 -19    2.41    0.48   0
  -2 -14  10   13.68    2.54   0
  -2 -13  10   30.29    1.98   0
  -2  -6   7    0.92    1.56   0
  -1 -13  10   -2.01    1.94   0
  -1 -12  10    7.46    1.73   0
  -1  -9   9   75.83    1.94   0
  -1  -7   8    8.10    1.04   0
   0 -13  10    8.38    1.61   0
   0  -9   9   56.29    1.56   0
   2 -11   9    9.14    0.91   0
   2   2 -19    6.36    1.95   0
   3   2 -18   68.25    2.45   0
   4  -1  -1   71.81    1.84   0
   4   1 -20   51.55    2.48   0
   4   2 -13   56.19    2.40   0
   5  -6   4    7.42    0.84   0
   5  -5   3  233.58    1.88   0
   5  -4   2  436.17    2.64   0
   5   0  -5  546.78    4.09   0
   5   1 -18   -3.85    2.59   0
   5   1 -17   13.60    2.06   0
   6 -10   5  108.38    1.44   0
   6  -8   4   -0.57    0.91   0
   6  -3  -1   70.97    2.17   0
   6  -2  -3    2.49    1.49   0
   6  -1  -5   83.36    2.70   0
   6   0 -18   -3.83    2.35   0
   6   0  -9    2.10    1.72   0
   7  -9   3  103.18    1.96   0
   7  -4  -2   39.57    1.68   0
   7  -2  -6   32.53    2.01   0
   8  -8   0   34.91    1.66   0
   8  -4  -5    2.57    1.86   0
   9  -7  -4    0.39    2.05   0
   9  -5  -7   41.20    3.13   0
   9  -4 -10   -0.38    3.11   0
  -8 -10   2    9.12    3.03   0
  -8  -6  -2   31.30    2.79   0
  -8  -5  -4   10.44    2.60   0
  -8  -4  -7   44.33    2.16   0
  -7  -8   3   30.15    3.01   0
  -7  -7   2   33.79    2.92   0
  -7  -6   1    1.91    2.62   0
  -7  -5   0   -1.16    1.88   0
  -7  -4  -2   -0.93    2.12   0
  -7  -3  -4   50.64    1.88   0
  -7  -2 -13   18.94    1.48   0
  -7  -2 -12   10.37    1.56   0
  -7  -2 -11   47.24    1.91   0
  -7  -2 -10   11.90    1.84   0
  -7  -2  -9   39.30    1.91   0
  -6 -10   6    4.96    2.26   0
  -6  -6   3   31.70    2.59   0
  -6  -5   2    1.41    2.16   0
  -6  -3  -1   86.85    2.39   0
  -6  -2  -3   31.59    1.59   0
  -6  -1  -7   75.85    1.95   0
  -5 -13   8   -5.61    2.38   0
  -5 -10   7   28.05    2.95   0
  -5   0 -16   -0.12    0.58   0
  -4 -10   8   48.60    2.66   0
  -4  -2   1   62.96    1.66   0
  -3 -11   9   -0.60    1.73   0
  -2 -10   9  193.94    2.96   0
  -2  -3   4    5.57    1.53   0
  -2   2 -17   23.17    0.78   0
  -1 -14  10   15.55    2.13   0
   0 -14  10    0.18    1.80   0
   1  -6   7    0.02    0.59   0
   1   2 -20    0.06    1.50   0
   2   1  -3 9820.60    9.66   0
   3   2 -19   37.79    2.33   0
   4   0  -3    4.62    1.36   0
   4   2 -15   -1.72    1.76   0
   4   2 -12  196.03    2.77   0
   4   2 -11   38.25    1.85   0
   5  -9   6    6.55    0.68   0
   5  -3   1   28.94    1.40   0
   5   1 -19   -2.91    2.88   0
   6   0  -8   59.76    2.15   0
   7 -11   4   11.32    1.25   0
   7  -3  -3    0.77    2.13   0
   7  -2  -5   17.01    2.52   0
   7  -1  -8   59.26    2.91   0
   8  -9   1   63.20    2.06   0
   8  -3  -6   35.78    2.65   0
   8  -2 -10    0.54    2.29   0
   8  -2  -9   -1.83    2.77   0
   9  -4  -9    5.48    2.55   0
  -8  -8   0   32.99    2.52   0
  -8  -7  -1    5.39    2.05   0
  -8  -4 -10   18.20    2.36   0
  -8  -4  -9   -0.72    2.24   0
  -7 -11   4    1.65    2.99   0
  -7  -5  -1    0.44    2.42   0
  -7  -3  -5   60.43    2.28   0
  -6 -12   6   25.00    3.16   0
  -6 -11   6   37.87    2.59   0
  -5 -11   7   17.08    2.74   0
  -5  -7   5   53.20    2.61   0
  -5   0  -7   50.27    1.31   0
  -4 -11   8   -1.27    2.66   0
  -4   1 -15   15.95    0.50   0
  -3 -12   9   77.95    2.45   0
  -3  -9   8   76.69    2.46   0
  -3   0  -2   -2.78    1.13   0
  -2  -8   8  128.71    2.35   0
  -2  -5   6    4.99    1.18   0
  -2  -4   5  271.64    2.44   0
  -1  -6   7   -0.47    1.31   0
  -1  -2   3   56.49    1.39   0
   0   2 -20   50.03    1.71   0
   0   3 -13  192.18    1.80   0
   0   3 -12   67.60    1.17   0
   1 -10   9    5.21    0.96   0
   1   3 -14  247.16    2.46   0
   1   3 -13   79.73    1.59   0
   1   3 -11   62.60    1.42   0
   2   2 -20   61.28    1.98   0
   2   2  -6    3.04    1.01   0
   3  -2   2    0.15    0.63   0
   4  -2   1   86.42    1.46   0
   4   1  -5  121.00    2.59   0
   4   2 -18   11.15    2.36   0
   4   2 -17    5.35    1.88   0
   5  -1  -2   14.65    1.91   0
   6  -5   2  184.45    2.10   0
   6  -1  -4   72.68    2.50   0
   6   0  -7   -0.97    1.65   0
   6   1 -16    3.38    2.77   0
   6   1 -15   57.80    3.38   0
   6   1 -14  135.62    3.60   0
   7  -7   2   48.51    1.64   0
   7  -4  -1   64.97    2.16   0
   7   0 -16    1.05    3.05   0
   7   0 -15   66.70    3.08   0
   7   0 -14    1.72    2.42   0
   7   0 -13    2.92    2.33   0
   7   0 -12   -8.96    3.01   0
   8  -7   0  131.82    2.72   0
   8  -6  -1    7.95    2.08   0
   9  -6  -4   32.97    2.74   0
   9  -4  -8   30.92    2.61   0
   9  -3 -11    1.92    2.94   0
  -8 -10   1   10.02    2.71   0
  -8  -9   0   41.06    3.58   0
  -8  -8  -1    8.79    2.79   0
  -8  -7  -2    1.50    2.76   0
  -7  -9   3   30.90    2.47   0
  -7  -8   2   36.12    2.94   0
  -7  -7   1   22.18    2.66   0
  -7  -6   0   47.16    2.97   0
  -7  -3  -6   12.64    2.03   0
  -6 -10   5   -4.24    2.95   0
  -6  -8   4    3.49    2.53   0
  -6  -4   0    4.56    1.50   0
  -6  -2  -4   17.97    1.41   0
  -6  -1  -9   35.45    1.66   0
  -5 -12   7    4.64    3.06   0
  -5  -9   6    5.48    2.53   0
  -5  -6   4  124.52    2.44   0
  -5  -4   2  144.28    2.42   0
  -5   0  -8    3.35    1.02   0
  -4 -13   8    0.98    2.71   0
  -4 -12   8   51.85    3.00   0
  -4  -9   7   30.04    2.59   0
  -4  -7   6  164.00    2.56   0
  -4  -3   2  222.69    2.45   0
  -4   0  -4  200.89    1.87   0
  -3 -14   9    8.46    2.12   0
  -3  -1   0    5.90    1.44   0
  -2 -11   9   29.68    1.76   0
  -2  -1   1 2651.48    4.69   0
  -1 -10   9    4.65    1.27   0
   0 -10   9   13.59    1.43   0
   0  -6   7    5.42    0.99   0
   0   2  -5  116.26    1.05   0
   0   3 -15    8.01    0.97   0
   0   3 -14   47.87    1.23   0
   0   3 -11   83.51    1.22   0
   1   3 -16  338.87    2.98   0
   1   3 -15   27.08    1.18   0
   1   3 -10   13.62    1.05   0
   2 -12   9  120.82    1.61   0
   2   3 -15   78.31    2.07   0
   2   3 -14   22.58    1.31   0
   2   3 -12  230.64    2.37   0
   2   3 -11   94.71    1.99   0
   3 -10   8    2.24    0.54   0
   3   2 -20    2.80    1.63   0
   4  -7   6  162.27    0.93   0
   4   2 -19   23.32    2.57   0
   4   2  -9    3.75    1.51   0
   5  -7   5  642.48    2.55   0
   5  -2   0   19.04    1.65   0
   5   0  -4    0.22    1.47   0
   5   1  -7  929.43    5.10   0
   5   2 -14   20.85    2.54   0
   5   2 -13    2.54    2.42   0
   6  -6   3   -1.47    0.97   0
   6  -4   1  322.24    2.79   0
   6   0  -6   57.00    2.59   0
   6   1 -18   -2.42    2.85   0
   6   1 -17   -0.26    2.39   0
   6   1 -11    0.87    2.02   0
   6   1 -10  102.17    3.13   0
   7  -2  -4    5.03    2.09   0
   7   0 -11  111.39    3.07   0
   7   0 -10    3.35    2.96   0
   8  -5  -2    4.68    1.59   0
   8  -4  -3   49.42    2.63   0
   8  -3  -5   18.17    2.51   0
   8  -2  -7   31.99    2.76   0
   8  -1 -12   -2.81    2.21   0
   8  -1 -11    9.41    2.98   0
   9  -5  -5   55.88    2.61   0
   9  -4  -7   30.71    2.41   0
   9  -3 -10    3.13    2.40   0
  -8 -10   0   11.87    3.16   0
  -8  -7  -3   16.72    2.87   0
  -8  -6  -4    1.56    2.05   0
  -8  -5  -7   26.63    2.52   0
  -7 -10   3  117.03    3.39   0
  -7  -3  -7   30.07    2.15   0
  -6 -11   5   45.85    3.52   0
  -6  -7   3    0.39    2.00   0
  -6  -6   2   66.22    2.18   0
  -6  -5   1   -0.91    1.57   0
  -6  -2  -5   21.61    1.90   0
  -6  -1 -13    2.73    1.09   0
  -6  -1 -12   26.36    1.28   0
  -6  -1 -11   24.50    1.42   0
  -6  -1 -10   -1.70    1.29   0
  -5 -10   6   11.20    2.59   0
  -5   0 -15  251.09    1.88   0
  -4  -5   4   76.66    2.33   0
  -3 -10   8   11.55    1.61   0
  -3  -5   5   16.38    1.45   0
  -3  -4   4  120.68    1.91   0
  -2 -13   9   21.03    2.29   0
  -2 -12   9  184.37    3.21   0
  -2  -7   7  191.67    2.47   0
  -2   0  -1    2.24    0.74   0
  -1 -11   9   89.27    2.29   0
  -1  -8   8  152.04    1.90   0
  -1  -5   6  216.85    2.01   0
   0   3 -16    6.15    1.08   0
   0   3 -10  570.10    2.47   0
   1 -11   9    2.92    1.34   0
   1  -8   8   48.27    1.05   0
   1   0   0   -1.58    0.69   0
   1   3 -17    2.95    1.19   0
   2   3 -17   15.87    1.61   0
   2   3 -16   53.62    1.67   0
   2   3 -10   17.49    1.61   0
   3   0  -1   83.72    1.39   0
   3   2  -6   39.77    1.90   0
   3   3 -15    4.31    1.80   0
   3   3 -14   41.66    2.16   0
   3   3 -13   26.79    2.09   0
   4   0  -2   91.17    2.04   0
   4   2 -20   28.93    2.48   0
   4   2  -8    2.07    1.43   0
   5   1  -6  114.08    2.69   0
   5   2 -17   86.04    3.47   0
   5   2 -16    3.04    2.00   0
   5   2 -15   38.95    2.16   0
   5   2 -12   50.57    2.31   0
   6  -9   5   11.97    0.92   0
   7 -10   4    0.54    0.99   0
   7  -8   3   38.89    1.42   0
   7  -3  -2  169.91    2.56   0
   7   0  -9  308.52    4.30   0
   8  -1 -10   -0.92    2.13   0
   9  -6  -3   29.21    2.56   0
   9  -5  -4  114.60    3.29   0
   9  -4  -6   59.18    3.17   0
  -8  -8  -2   18.97    2.34   0
  -8  -6  -5    2.47    2.00   0
  -8  -5  -9   17.07    2.57   0
  -8  -5  -8    2.99    1.91   0
  -7 -11   3   15.70    2.60   0
  -7  -9   2   -1.23    2.18   0
  -7  -7   0   42.75    2.99   0
  -7  -6  -1   24.85    2.55   0
  -7  -3  -8    9.85    1.97   0
  -6  -9   4   22.52    2.21   0
  -6  -3  -3  186.27    2.81   0
  -5  -7   4   10.70    2.36   0
  -5   0 -14   -0.42    0.78   0
  -5   0  -9    5.44    1.08   0
  -4 -10   7   37.50    2.15   0
  -4  -8   6   95.63    2.66   0
  -4  -2   0  314.35    2.57   0
  -4  -1  -2  495.21    2.94   0
  -3 -11   8   11.23    2.29   0
  -2 -14   9   -4.19    1.82   0
  -2  -9   8   89.07    1.95   0
  -2   2 -18   34.26    0.84   0
  -1 -12   9    8.50    1.67   0
  -1  -4   5   80.60    1.45   0
  -1  -3   4  504.70    2.21   0
   0 -11   9    1.60    1.53   0
   0  -8   8   31.30    1.03   0
   1  -5   6  736.27    1.99   0
   1   1  -2   74.75    1.00   0
   1   3  -9  210.12    1.91   0
   2 -14   9    5.71    1.40   0
   2 -13   9   86.87    1.61   0
   2   2  -5    3.54    1.08   0
   3   1  -3   -1.45    1.17   0
   3   3 -17   98.48    2.66   0
   3   3 -16    7.19    1.95   0
   3   3 -12   34.22    1.61   0
   3   3 -11   10.21    1.81   0
   4  -1   0    6.29    1.34   0
   4   1  -4  882.70    4.19   0
   5   0  -3   18.77    2.00   0
   5   2 -18   13.84    2.09   0
   5   2 -10   35.09    1.91   0
   6  -1  -3    6.40    1.51   0
   7  -1  -5    8.89    2.46   0
   7   0  -8   -1.33    2.49   0
   8  -9   2   82.28    2.07   0
   8  -5  -1    6.24    2.14   0
   8  -3  -4   14.41    1.88   0
   8  -2  -6   11.95    2.07   0
   9  -3  -7   47.45    3.07   0
   9  -2 -11   15.69    2.56   0
   9  -2 -10   72.75    3.60   0
  -8  -9  -2   74.66    3.70   0
  -8  -8  -3   -5.28    2.91   0
  -7 -10   2    4.74    2.30   0
  -7  -5  -3  130.27    2.69   0
  -7  -3 -13    7.26    1.75   0
  -7  -3 -12    7.03    1.81   0
  -7  -3 -11   19.14    1.92   0
  -7  -3 -10   43.59    2.22   0
  -7  -3  -9   -3.76    1.35   0
  -6 -10   4    1.02    2.20   0
  -6  -8   3    2.59    1.93   0
  -6  -5   0   44.44    2.35   0
  -6  -2  -6   92.08    2.18   0
  -5 -13   6   45.35    3.20   0
  -5  -6   3  201.79    3.17   0
  -5  -5   2   46.86    2.42   0
  -5  -4   1  141.11    2.33   0
  -5  -1  -5   23.16    1.56   0
  -4 -12   7   -0.85    2.52   0
  -4  -7   5    5.40    2.01   0
  -4   0  -5    5.03    1.00   0
  -4   1 -14    5.44    0.51   0
  -4   1 -10  100.91    1.01   0
  -3 -14   8   73.08    3.12   0
  -3  -7   6  133.22    2.64   0
  -2 -10   8   19.59    1.96   0
  -2  -6   6   65.41    2.01   0
  -1 -14   9   -4.01    2.27   0
  -1 -13   9   -4.79    1.97   0
  -1   3 -14    0.77    0.72   0
  -1   3 -13   30.14    0.79   0
  -1   3 -12   31.31    0.75   0
   0 -12   9  210.64    2.74   0
   0  -5   6  145.21    1.27   0
   0  -2   3  355.30    1.20   0
   0   3 -17    3.66    1.09   0
   0   3  -9   56.10    1.00   0
   1 -12   9   29.15    1.50   0
   1   3 -18   40.99    1.66   0
   2  -9   8    2.55    0.76   0
   2   3 -18   16.88    1.45   0
   2   3  -9   31.68    1.32   0
   3   3 -18    4.72    2.01   0
   3   3 -10  119.03    2.09   0
   4   3 -15   25.53    2.48   0
   4   3 -14   10.23    2.25   0
   5   2 -19   51.92    2.54   0
   5   2  -9    4.90    1.62   0
   6   2 -15   30.63    2.94   0
   7  -6   2    0.91    1.42   0
   7   0  -7   20.09    2.75   0
   7   1 -16    3.78    2.48   0
   7   1 -14    9.36    2.46   0
   7   1 -13    0.11    2.31   0
   8  -7   1    1.19    1.70   0
   8  -4  -2   -0.74    1.61   0
   8   0 -14   -5.96    2.47   0
   8   0 -13   -4.60    2.53   0
   9  -7  -1    3.31    2.05   0
   9  -6  -2    5.88    2.44   0
   9  -2  -9   12.04    3.28   0
  -8  -8  -4    1.04    2.74   0
  -8  -6  -8   37.18    3.14   0
  -8  -6  -7    2.27    1.94   0
  -7  -9   1    8.40    2.29   0
  -7  -8   0   14.99    2.56   0
  -7  -7  -1   38.58    2.94   0
  -7  -6  -2   -2.26    1.84   0
  -7  -5  -4   27.46    2.47   0
  -6 -12   4    5.39    3.23   0
  -6 -11   4   -2.78    2.20   0
  -6  -3  -4   86.22    2.42   0
  -6  -2  -7  198.64    2.64   0
  -4 -13   7    6.53    2.22   0
  -4  -9   6  121.55    2.63   0
  -4  -6   4   62.15    2.33   0
  -4  -3   1  229.57    2.41   0
  -4   1 -13   -0.35    0.53   0
  -4   1 -11   20.74    0.67   0
  -3  -2   1  226.55    1.99   0
  -2  -8   7   41.88    1.90   0
  -2  -2   2 3064.55    5.53   0
  -1  -9   8   85.52    1.69   0
  -1  -7   7   53.87    1.62   0
  -1   3 -15  136.39    1.43   0
   0 -14   9  113.09    2.77   0
   0 -13   9   11.20    1.86   0
   0   3 -18   20.03    1.33   0
   1 -14   9    5.98    1.73   0
   1 -13   9    2.12    1.48   0
   1   3 -19   33.58    1.66   0
   1   3  -8   75.04    1.36   0
   2  -3   4   58.01    0.36   0
   2   0   0   77.17    1.39   0
   2   1  -2 5739.43    7.09   0
   2   3 -19    5.55    1.67   0
   2   3  -8   32.33    1.72   0
   3   3 -19   12.92    2.04   0
   3   3  -9   22.17    1.82   0
   4   3 -17   16.41    2.39   0
   4   3 -16    0.86    1.72   0
   4   3 -12   43.20    1.88   0
   5  -4   3  346.90    2.24   0
   5  -3   2   -1.38    1.16   0
   5   2  -8   -0.61    1.58   0
   6   0  -4  363.95    3.80   0
   6   1  -7   34.09    1.93   0
   6   2 -18   10.20    2.96   0
   6   2 -17   -4.75    2.20   0
   6   2 -16    8.31    2.34   0
   6   2 -13    8.62    2.17   0
   6   2 -12   36.31    2.34   0
   7  -9   4    6.67    1.05   0
   7  -7   3    6.00    1.14   0
   7  -3  -1  281.16    2.99   0
   7  -1  -4    4.61    2.21   0
   7   1 -11    6.04    2.11   0
   8  -8   2   17.98    1.45   0
   8  -3  -3   -3.37    1.69   0
   8  -1  -7    9.99    2.09   0
   8   0 -11    3.75    2.21   0
   8   0 -10   -1.80    2.93   0
   9  -5  -3   38.31    2.35   0
   9  -4  -4   39.07    2.91   0
   9  -2  -8   11.53    3.05   0
   9  -1 -12   -7.06    3.39   0
  -8  -9  -3   88.53    3.19   0
  -8  -8  -5    8.23    2.81   0
  -7 -11   1   -2.56    2.98   0
  -7 -10   1    3.91    2.34   0
  -7  -4  -7   58.55    2.44   0
  -6 -10   3    4.03    2.92   0
  -6  -8   2    3.32    2.47   0
  -6  -5  -1   17.07    2.25   0
  -5 -11   5    8.60    2.88   0
  -5  -2  -3  143.32    2.02   0
  -5  -1  -6   -0.42    1.40   0
  -4 -10   6    3.16    2.57   0
  -4  -5   3   -0.30    1.46   0
  -4  -4   2   46.94    1.71   0
  -3  -6   5    8.64    1.39   0
  -3  -3   2  105.03    2.11   0
  -3   0  -3  235.92    1.75   0
  -2 -12   8   43.48    2.39   0
  -2 -11   8   -0.07    1.47   0
  -2  -5   5   65.61    1.54   0
  -1   3 -11   39.16    0.67   0
   0  -9   8    5.95    1.34   0
   0  -4   5    1.58    0.57   0
   0  -3   4    6.83    0.79   0
   1  -9   8   52.06    1.35   0
   2  -7   7   57.22    0.71   0
   2   3 -20   -1.17    1.83   0
   3   3 -20    2.63    2.01   0
   4  -4   4   15.69    0.62   0
   4  -3   3  363.81    1.95   0
   4   0  -1   -0.59    1.59   0
   4   3 -18   24.97    2.11   0
   4   3 -10  155.77    2.46   0
   5  -5   4    0.24    0.68   0
   5  -2   1 1632.05    5.21   0
   5   3 -15    5.78    2.43   0
   5   3 -14   -0.27    2.37   0
   6 -11   6    7.23    0.66   0
   6  -4   2  132.62    1.98   0
   6  -3   1   67.13    1.91   0
   6   1  -6   -1.51    2.27   0
   7  -2  -2   47.14    1.82   0
   7   0  -6   -3.29    1.87   0
   7   1  -9  166.05    3.74   0
   8  -5   0   88.71    2.40   0
   8  -2  -4   74.58    2.96   0
   8   0  -9   -1.38    2.90   0
   9  -3  -5   15.13    2.75   0
   9  -1 -10   39.38    3.43   0
  -8  -9  -4    1.98    2.40   0
  -8  -7  -7   16.24    2.21   0
  -7 -10   0    6.35    2.93   0
  -7  -5  -5   30.53    1.95   0
  -7  -4  -8   27.32    2.22   0
  -6 -11   3   14.59    2.90   0
  -6  -9   2    0.44    2.65   0
  -6  -6   0  306.21    3.59   0
  -6  -4  -3   21.06    2.12   0
  -6  -3  -5   10.74    1.92   0
  -6  -2  -8   35.30    1.58   0
  -5 -12   5   38.53    2.40   0
  -5  -9   4    9.44    2.50   0
  -5  -7   3  189.56    2.86   0
  -5  -6   2   -2.31    2.11   0
  -5  -5   1   -0.42    2.15   0
  -5  -4   0  236.84    2.76   0
  -4 -11   6  109.55    3.10   0
  -4  -8   5   41.24    1.90   0
  -4  -1  -3  121.63    1.54   0
  -3 -11   7   -1.20    2.14   0
  -3  -8   6   12.10    1.55   0
  -3  -1  -1   55.54    1.24   0
  -2 -14   8    0.61    1.92   0
  -2 -13   8   11.80    1.77   0
  -2  -4   4   63.17    1.50   0
  -1 -10   8   39.71    1.59   0
  -1   3 -16   17.83    0.88   0
   0  -7   7   -0.30    0.99   0
   0   3 -19   36.37    1.45   0
   0   3  -8  760.68    2.53   0
   1  -4   5  128.28    0.83   0
   1   2  -4  677.52    2.40   0
   1   3 -20   29.07    1.75   0
   3   1  -2  529.34    3.00   0
   3   3  -8    4.07    1.29   0
   4  -2   2  165.15    1.64   0
   4   3  -9   -1.07    1.96   0
   5  -8   6    5.42    0.54   0
   5   0  -2   -1.04    1.35   0
   5   2  -7   22.32    1.75   0
   5   3 -18   11.57    2.57   0
   5   3 -16   21.38    2.13   0
   5   3 -13   17.74    2.01   0
   5   3 -12    6.63    1.86   0
   6   2  -9   40.47    2.62   0
   7   2 -16    0.08    3.01   0
   7   2 -15   -6.24    2.90   0
   7   2 -14   -1.70    2.94   0
   8  -4  -1    4.63    1.63   0
   8  -3  -2   57.81    2.56   0
   8   0  -8   24.87    2.90   0
   8   1 -14   12.76    3.20   0
   9  -6  -1    2.17    2.15   0
   9  -4  -3   12.29    2.40   0
  -7 -11   0   17.53    3.11   0
  -7  -9  -1   16.54    3.09   0
  -7  -7  -3    7.84    2.46   0
  -7  -6  -4  158.22    3.03   0
  -7  -4 -11   16.96    2.15   0
  -7  -4 -10   26.95    2.30   0
  -7  -4  -9   34.96    1.85   0
  -6 -13   3  182.68    4.09   0
  -6  -8   1    0.56    2.54   0
  -6  -2 -15    0.91    1.06   0
  -6  -2 -14   60.48    1.86   0
  -6  -2 -10    9.67    1.50   0
  -6  -2  -9   98.41    1.90   0
  -5  -8   3  263.19    3.82   0
  -5  -2  -4   18.49    1.77   0
  -5  -1  -7    4.56    1.33   0
  -4 -13   6   25.57    2.42   0
  -4  -9   5   32.23    2.63   0
  -4   0  -6   62.04    1.22   0
  -3 -14   7   19.30    2.78   0
  -3 -13   7   22.60    2.57   0
  -3 -12   7   36.43    2.19   0
  -2  -9   7   12.56    1.41   0
  -2  -7   6    4.77    1.69   0
  -1 -11   8   79.46    2.36   0
  -1  -8   7  206.34    2.36   0
  -1  -6   6   -0.49    0.96   0
  -1  -1   1   25.61    0.79   0
  -1   3 -10    0.60    0.48   0
   0 -10   8   35.67    1.57   0
   1  -7   7   91.12    1.12   0
   1   3  -7   53.13    1.32   0
   2   3  -7   -2.99    1.09   0
   3 -11   8    1.04    0.70   0
   3   0   0   -0.92    1.40   0
   3   2  -4    6.09    1.92   0
   3   3  -7   49.40    2.03   0
   4   2  -5  535.94    3.51   0
   4   3  -8   19.93    2.03   0
   5   2  -6   13.75    2.28   0
   5   3 -19   12.36    2.95   0
   5   3 -11   87.46    2.41   0
   5   3 -10   42.93    2.47   0
   6   0  -3    3.52    1.48   0
   6   2  -8  129.02    3.24   0
   7  -8   4   16.04    1.04   0
   7  -5   2   70.87    1.95   0
   7  -3   0   63.59    2.13   0
   7  -1  -3    3.38    1.68   0
   7   0  -5   -1.65    1.86   0
   7   2 -13    0.21    2.44   0
   7   2 -12   21.24    3.04   0
   8  -2  -3   15.20    2.34   0
   8  -1  -5    1.52    2.40   0
   8   1 -12   -2.40    2.28   0
   9  -7   0    4.27    1.57   0
   9  -3  -4    8.48    2.75   0
   9  -2  -6    9.56    2.22   0
   9  -1  -8    1.17    3.03   0
   9   0 -12   17.45    3.52   0
  -7  -8  -2   52.19    2.59   0
  -7  -6  -5   25.44    2.85   0
  -7  -5  -7    2.61    2.33   0
  -7  -4 -12   48.88    1.99   0
  -6  -7   0  164.73    3.00   0
  -6  -3  -6  123.68    2.16   0
  -6  -2 -13    0.12    1.38   0
  -6  -2 -12   57.71    1.90   0
  -6  -2 -11    4.71    1.42   0
  -5  -7   2   83.63    2.64   0
  -4  -6   3   38.50    2.34   0
  -3  -9   6   -1.32    1.50   0
  -3  -7   5    2.91    1.44   0
  -2 -10   7  481.48    4.07   0
  -2  -1   0 1740.94    3.74   0
  -1 -14   8    4.29    2.18   0
  -1 -13   8   42.90    2.43   0
  -1 -12   8    2.67    1.43   0
  -1   3 -17   -0.49    0.81   0
   1 -10   8   78.53    1.67   0
   2 -10   8   -2.11    0.83   0
   2   4 -16   10.08    1.73   0
   2   4 -15  118.28    2.27   0
   2   4 -14    2.14    1.42   0
   2   4 -13   40.93    1.74   0
   3   4 -16   25.94    2.09   0
   3   4 -15   16.57    2.05   0
   3   4 -14  179.34    2.84   0
   3   4 -13   51.55    2.16   0
   4  -5   5   68.87    0.77   0
   5  -6   5    2.30    0.56   0
   5   3  -9  198.64    3.19   0
   6  -1  -1   51.85    1.76   0
   6   3 -16    0.34    2.24   0
   6   3 -15    5.33    2.09   0
   6   3 -14   61.03    2.72   0
   6   3 -13   -0.16    2.49   0
   7  -6   3   51.73    1.50   0
   7  -2  -1   -2.57    1.38   0
   7   1  -7    3.85    2.03   0
   7   2 -11   -0.22    2.08   0
   8   0  -7   -4.25    1.98   0
   8   1 -10    0.26    2.89   0
   9  -2  -5   -2.02    2.55   0
   9   0 -11  133.98    3.78   0
  -7  -9  -2   45.79    2.64   0
  -7  -6  -6  108.38    3.20   0
  -7  -5  -8   15.95    2.27   0
  -6 -13   2   20.64    2.57   0
  -6 -12   2   46.41    2.75   0
  -6  -9   1   -1.65    2.00   0
  -6  -5  -3  171.09    2.95   0
  -5 -13   4    6.67    2.26   0
  -5  -6   1  141.04    2.52   0
  -5  -5   0   49.58    2.20   0
  -5  -1 -17   13.71    1.04   0
  -5  -1  -8  411.98    2.94   0
  -4 -10   5  129.49    2.83   0
  -4  -8   4    0.79    2.20   0
  -4  -5   2  104.71    2.03   0
  -4  -1  -4   19.50    1.32   0
  -3 -10   6  254.05    3.48   0
  -3  -6   4   32.22    2.15   0
  -3  -2   0   13.00    1.15   0
  -2 -15   7   32.56    2.72   0
  -2 -11   7   -0.29    2.03   0
  -2  -6   5  145.74    2.31   0
  -1  -5   5  271.39    2.13   0
   0 -11   8   16.33    1.74   0
   0   3 -20   25.83    1.32   0
   1   4 -15   29.65    1.37   0
   1   4 -14   40.26    1.53   0
   2   4 -17   20.65    1.60   0
   3 -12   8   -0.45    0.89   0
   3   4 -18   29.05    2.15   0
   3   4 -17   71.26    2.47   0
   3   4 -12    0.10    1.34   0
   3   4 -11   21.85    1.84   0
   4   1  -2  253.95    2.41   0
   4   2  -4    0.10    1.96   0
   4   3  -7   50.17    2.34   0
   4   4 -16   35.43    2.56   0
   4   4 -15    1.75    2.24   0
   4   4 -14   74.37    2.56   0
   5   0  -1   30.76    1.95   0
   5   1  -3  162.21    2.36   0
   5   2  -5   -1.35    2.01   0
   6 -10   6    3.65    0.58   0
   6   1  -4   73.26    2.51   0
   6   2  -7  470.25    4.18   0
   6   3 -11   19.62    2.77   0
   7 -10   5    7.79    0.92   0
   7  -1  -2   34.20    2.32   0
   7   0  -4   -1.78    1.72   0
   7   1  -6    0.14    2.58   0
   7   2  -9  177.08    3.76   0
   8  -8   3   -1.04    1.47   0
   8  -5   1    1.88    1.82   0
   8  -4   0   25.94    2.09   0
   8  -3  -1  121.48    2.87   0
   8  -1  -4    0.03    2.39   0
   8   0  -6   46.79    2.83   0
   8   1  -9   12.63    2.39   0
   9  -6   0    4.31    2.20   0
   9  -5  -1    1.03    1.86   0
   9  -4  -2   -0.73    1.77   0
   9  -1  -7    7.77    2.26   0
   9   0 -10    6.63    2.53   0
  -7 -11  -2   17.51    3.28   0
  -7  -9  -3   95.83    3.59   0
  -7  -8  -4    9.70    2.64   0
  -7  -7  -5  229.65    4.01   0
  -7  -6  -7   10.45    2.38   0
  -7  -5 -10   12.11    2.51   0
  -7  -5  -9    0.91    1.60   0
  -6 -11   1   21.16    3.14   0
  -6 -10   1   72.48    2.71   0
  -6  -8   0  351.24    4.08   0
  -6  -7  -1   83.85    2.49   0
  -5 -10   3   96.43    2.69   0
  -5  -1  -9  159.32    1.99   0
  -4 -14   5   16.65    2.46   0
  -4 -13   5   36.03    2.41   0
  -4 -12   5   90.35    2.84   0
  -4   0  -7    0.20    0.82   0
  -3 -14   6   51.15    3.17   0
  -3 -13   6   16.82    2.64   0
  -3 -12   6   13.02    2.71   0
  -3 -11   6   39.00    2.07   0
  -2 -14   7    5.59    1.98   0
  -2 -13   7   -2.28    2.27   0
  -2 -12   7    0.33    1.69   0
  -2  -8   6  423.58    3.25   0
  -2   0  -2  379.64    1.73   0
  -1  -9   7  252.19    2.51   0
   0 -14   8    3.46    2.01   0
   0 -13   8   94.22    2.51   0
   0 -12   8    5.02    1.59   0
   0  -8   7   84.36    1.59   0
   0  -6   6  117.72    1.47   0
   0   2  -4   18.84    0.73   0
   1 -11   8   12.42    1.25   0
   1  -3   4  201.68    0.71   0
   1   4 -17    2.23    1.19   0
   1   4 -16   32.69    1.41   0
   1   4 -12   92.49    1.42   0
   2 -11   8    3.75    1.18   0
   2   4 -18    9.86    1.57   0
   2   4 -10  104.66    1.93   0
   3 -13   8    6.53    1.16   0
   3   3  -6  268.18    2.49   0
   3   4 -19   91.36    2.68   0
   4   0   0  188.95    2.19   0
   4   4 -18   -5.07    2.38   0
   4   4 -17    7.57    1.69   0
   4   4 -11   57.36    2.31   0
   6   0  -2   95.41    2.07   0
   6   2  -6  326.60    3.87   0
   7   3 -16    0.72    3.01   0
   7   3 -15    4.56    2.85   0
   8  -2  -2   21.00    2.28   0
   8   1  -8   99.20    3.34   0
   8   2 -14    7.10    2.65   0
   8   2 -13   10.73    2.56   0
   8   2 -12   24.11    3.25   0
   9  -1  -6    1.37    2.10   0
   9   1 -12   -2.02    3.09   0
  -7 -10  -3   -1.54    2.75   0
  -7  -7  -6    2.42    2.51   0
  -7  -6  -8   38.74    2.55   0
  -7  -5 -12   14.14    2.23   0
  -7  -5 -11    4.71    1.79   0
  -6 -13   1   20.99    2.67   0
  -6  -3  -9   20.47    1.83   0
  -5 -14   3    3.09    2.54   0
  -5 -11   3   33.43    2.31   0
  -5  -7   1  134.15    3.01   0
  -5  -4  -2  430.64    3.71   0
  -4  -7   3   -0.33    1.53   0
  -4  -3  -1   56.89    2.02   0
  -3  -4   2  203.05    2.24   0
  -3  -1  -2  145.03    1.77   0
  -3   0  -4    1.14    0.75   0
  -2  -2   1  105.42    1.83   0
  -1 -10   7   25.05    1.80   0
  -1  -7   6  156.30    2.10   0
  -1  -4   4   12.99    0.97   0
  -1  -2   2  778.91    2.39   0
   0   3  -7  541.68    2.05   0
   1 -14   8   10.88    1.99   0
   1 -13   8    8.68    1.58   0
   1 -12   8   21.10    1.66   0
   1   3  -6  299.77    1.88   0
   1   4 -18    3.75    1.25   0
   1   4 -11   -0.78    0.77   0
   2 -14   8   17.24    1.57   0
   2 -13   8    5.58    1.42   0
   2 -12   8    2.31    1.34   0
   2   1  -1 2624.35    4.70   0
   2   4 -19    8.38    1.58   0
   3  -8   7  125.65    0.78   0
   3  -2   3  148.74    1.11   0
   3   2  -3  263.07    2.50   0
   3   4 -20   16.67    2.03   0
   4   3  -6  160.43    2.79   0
   4   4 -19   -1.95    1.80   0
   4   4 -10    8.35    2.09   0
   5  -3   3  111.47    1.56   0
   5  -2   2   36.25    1.54   0
   5   3  -7  387.31    3.96   0
   5   4 -18    3.69    2.72   0
   5   4 -16   21.36    2.15   0
   5   4 -14   11.46    1.90   0
   5   4 -13    3.78    1.86   0
   5   4 -12    2.20    2.47   0
   6  -4   3   19.29    1.27   0
   6  -2   1   -1.56    1.13   0
   6   3  -9   12.80    2.02   0
   7  -7   4   -1.04    1.02   0
   7  -4   2   -1.31    1.53   0
   7  -3   1  112.04    2.28   0
   7   0  -3   75.06    2.27   0
   7   1  -5    3.05    1.78   0
   7   3 -14    4.66    2.29   0
   7   3 -13    4.65    2.15   0
   8   0  -5    1.09    1.99   0
   8   2 -11   10.39    3.05   0
   9  -4  -1   12.42    2.17   0
   9   0  -8   -1.69    2.33   0
  10  -3  -5    5.91    2.32   0
  -7 -11  -3    2.17    2.38   0
  -7 -10  -4    2.88    2.80   0
  -7  -9  -4    7.49    2.15   0
  -7  -8  -5    0.31    2.13   0
  -7  -7  -7   41.94    2.80   0
  -7  -6  -9   12.71    2.44   0
  -6 -11   0    2.23    2.86   0
  -6  -7  -2   56.15    2.30   0
  -6  -6  -3    1.71    1.69   0
  -6  -4  -6   -0.88    1.35   0
  -6  -3 -15   14.05    1.60   0
  -6  -3 -10    3.34    1.82   0
  -5 -10   2   77.26    2.99   0
  -5  -9   2  359.16    3.99   0
  -5  -6   0   43.67    1.87   0
  -5  -5  -1   -1.05    1.46   0
  -5  -2  -6   13.40    1.20   0
  -5  -1 -11  185.38    2.09   0
  -5  -1 -10   28.21    1.31   0
  -4 -11   4    3.14    2.48   0
  -4 -10   4   -3.53    1.91   0
  -4  -6   2   24.27    1.67   0
  -4  -5   1    4.91    2.05   0
  -4   0  -8  321.77    2.03   0
  -3  -9   5  130.77    2.41   0
  -3  -7   4   35.15    2.16   0
  -2  -9   6    2.64    1.37   0
  -2  -7   5  223.82    2.62   0
  -2  -4   3   79.06    1.47   0
  -1 -15   7   30.94    2.61   0
  -1 -11   7  152.40    2.64   0
  -1  -3   3   -0.22    0.89   0
  -1   3  -9   22.76    0.52   0
   1  -8   7   33.57    1.15   0
   1   4 -10   10.20    1.16   0
   2  -1   2   18.78    0.49   0
   2   4 -20   25.82    1.98   0
   2   4  -9  157.11    2.16   0
   3   1  -1   92.57    1.49   0
   5  -1   1   46.42    1.74   0
   5   1  -2    3.32    1.48   0
   5   2  -4   -0.82    1.53   0
   5   4 -11    3.28    1.86   0
   6  -1   0  117.21    2.02   0
   6   1  -3    4.94    2.03   0
   6   2  -5    0.54    2.32   0
   6   3  -8   45.72    2.64   0
   6   4 -16   63.86    3.24   0
   6   4 -14   -0.06    2.50   0
   7  -9   5   61.03    1.28   0
   7  -5   3  120.60    1.96   0
   7   2  -7  240.85    3.63   0
   8  -7   3   25.83    1.52   0
   8  -3   0    5.92    2.01   0
   9  -5   0    3.53    1.67   0
   9  -3  -2   40.23    2.19   0
   9  -1  -5   -1.16    2.18   0
   9   0  -7    2.40    2.07   0
  10  -2  -6   -4.97    2.29   0
  -7 -11  -4   17.16    2.47   0
  -7  -9  -5   62.99    2.72   0
  -7  -8  -6   28.02    2.25   0
  -7  -7  -8    7.47    2.74   0
  -7  -6 -11    8.34    2.34   0
  -7  -6 -10   10.40    2.04   0
  -6 -13   0   -0.41    2.49   0
  -6  -9  -1   -0.47    1.89   0
  -6  -4  -7   -0.78    1.78   0
  -6  -3 -14    1.35    1.53   0
  -6  -3 -13   16.79    1.78   0
  -6  -3 -12   -1.15    1.78   0
  -6  -3 -11    8.13    1.23   0
  -5 -14   2   21.63    3.15   0
  -5 -13   2   17.46    3.00   0
  -5 -11   2    1.43    2.52   0
  -5  -8   1    9.19    1.88   0
  -5  -1 -12   73.60    1.54   0
  -4 -14   4   27.69    2.42   0
  -4 -13   4   53.19    2.65   0
  -4 -12   4    8.62    1.99   0
  -4  -8   3   12.72    1.70   0
  -4  -2  -3   33.08    1.64   0
  -4  -1  -5   34.30    1.10   0
  -4   0 -18   17.02    0.72   0
  -3 -15   5    8.25    2.79   0
  -3 -14   5   28.76    2.83   0
  -3 -11   5   41.34    2.53   0
  -3 -10   5    6.46    1.54   0
  -2 -15   6    4.21    2.64   0
  -2 -10   6   99.18    2.16   0
  -1 -14   7   81.04    2.43   0
  -1 -13   7   21.24    2.17   0
  -1 -12   7   33.16    2.08   0
   0  -9   7  135.82    1.96   0
   0   4 -16   60.80    1.40   0
   0   4 -15   17.27    0.98   0
   0   4 -14   33.13    1.11   0
   0   4 -13  380.66    2.33   0
   1   1  -1   24.88    1.06   0
   1   2  -3   60.79    1.11   0
   1   4 -19    9.84    1.28   0
   2   3  -5    6.57    1.24   0
   3   3  -5    0.80    1.35   0
   3   4  -8   48.32    1.96   0
   4   1  -1   73.89    1.99   0
   4   2  -3   18.63    1.49   0
   4   4  -9   24.44    1.56   0
   5   3  -6  239.83    3.31   0
   5   4 -10    8.44    1.82   0
   6  -5   4   70.80    1.41   0
   6   0  -1   -0.43    1.88   0
   6   4 -17   -6.18    2.21   0
   6   4 -13    2.82    1.99   0
   6   4 -12    2.34    2.78   0
   7   1  -4    4.47    2.26   0
   7   3 -10    1.34    2.07   0
   8  -4   1   21.43    1.55   0
   8  -2  -1   33.28    1.94   0
   8   0  -4  282.40    3.76   0
   8   1  -6   25.57    2.28   0
   8   3 -14   10.75    3.43   0
   9  -6   1   18.20    1.73   0
   9   0  -6   -1.47    2.82   0
   9   1  -9   24.44    2.52   0
  10  -2  -5    5.38    3.06   0
  -7 -10  -5    4.84    2.34   0
  -7  -9  -6    3.13    2.14   0
  -7  -8  -7   -1.23    2.07   0
  -7  -7 -10    6.77    2.52   0
  -6 -12  -1   13.02    3.27   0
  -6 -10  -1    4.14    2.18   0
  -6  -8  -2   91.12    2.58   0
  -6  -7  -3   -1.81    1.84   0
  -6  -6  -4    6.84    1.87   0
  -6  -5  -6   17.69    2.06   0
  -6  -4  -8   28.35    2.12   0
  -5  -9   1    7.19    2.45   0
  -5  -7   0   83.86    2.22   0
  -5  -6  -1   23.22    2.32   0
  -5  -4  -3  337.20    3.09   0
  -5  -3  -5  108.25    2.24   0
  -4  -7   2    1.92    2.08   0
  -3 -13   5   16.62    2.20   0
  -3 -12   5    6.50    1.93   0
  -3  -8   4    1.86    2.00   0
  -3  -2  -1  239.81    2.25   0
  -2 -14   6    2.73    1.90   0
  -2 -13   6   12.59    2.33   0
  -2 -12   6    0.30    2.21   0
  -2 -11   6   23.00    1.58   0
  -1  -8   6   16.44    1.26   0
  -1  -6   5   48.54    1.51   0
   0 -15   7    5.48    2.38   0
   0 -10   7  679.19    3.88   0
   0  -5   5  478.34    2.20   0
   0   4 -17   24.81    1.20   0
   0   4 -12  202.20    1.71   0
   1  -6   6   13.56    0.75   0
   1   4 -20    5.51    1.50   0
   1   4  -9  313.87    2.25   0
   2  -8   7    5.39    0.62   0
   4   3  -5 1966.81    6.42   0
   4   4  -8    5.45    1.97   0
   5   0   0   -1.64    1.22   0
   5   4  -9   17.20    1.70   0
   6  -9   6   19.05    0.65   0
   6   3  -7   -0.04    1.68   0
   7   0  -2   -2.06    1.50   0
   7   2  -6   30.56    2.16   0
   7   3  -9   19.14    2.21   0
   7   4 -16    3.22    3.05   0
   7   4 -15   16.52    3.09   0
   8  -1  -2    4.78    1.72   0
   8   2  -8   15.17    2.32   0
   8   3 -12   43.43    3.40   0
   9  -7   2   10.74    1.82   0
   9  -1  -4   26.77    2.18   0
  -7  -9  -7   37.63    2.57   0
  -7  -8  -9   -5.31    2.55   0
  -7  -8  -8   57.77    2.65   0
  -6  -9  -2   -1.61    1.89   0
  -6  -8  -3  220.20    3.93   0
  -6  -6  -5   11.95    2.36   0
  -6  -4  -9   29.83    2.13   0
  -5 -13   1   -5.72    2.82   0
  -5 -11   1   96.69    3.29   0
  -5 -10   1   54.01    2.41   0
  -5  -8   0   90.53    2.87   0
  -5  -2  -8   16.36    1.61   0
  -4 -13   3   73.95    3.23   0
  -4 -11   3   72.40    2.97   0
  -4 -10   3    3.86    1.85   0
  -4  -6   1  230.06    3.17   0
  -4  -3  -2   28.71    1.51   0
  -4   0  -9    3.69    0.79   0
  -3  -5   2   -0.01    1.80   0
  -3   1 -19    3.00    0.38   0
  -2  -8   5   17.55    1.49   0
  -2  -6   4    6.70    1.29   0
   0 -14   7  126.38    3.00   0
   0 -11   7  192.50    2.60   0
   0  -7   6  140.26    1.71   0
   0   4 -11   43.55    0.97   0
   3   0   1  416.64    2.34   0
   3   5 -17    6.92    1.89   0
   3   5 -16   -0.81    1.80   0
   3   5 -15    0.91    1.38   0
   4  -1   2  495.37    2.63   0
   4   5 -17   39.55    2.68   0
   4   5 -15    2.53    1.73   0
   4   5 -14   26.38    2.33   0
   4   5 -13   42.04    2.40   0
   5   2  -3   32.38    1.75   0
   5   3  -5  211.02    3.13   0
   5   4  -8   -3.12    2.23   0
   6   1  -2   59.03    1.87   0
   6   2  -4  227.69    2.94   0
   6   3  -6   32.79    2.44   0
   6   4 -10   10.72    2.06   0
   7  -6   4  150.27    2.00   0
   7  -3   2   77.87    2.01   0
   7  -2   1  103.18    2.45   0
   7   1  -3    2.75    2.20   0
   7   2  -5   19.15    2.63   0
   7   3  -8    7.11    2.13   0
   7   4 -14   23.54    2.46   0
   7   4 -12   43.80    3.14   0
   8  -6   3    2.99    1.51   0
   8   0  -3    2.97    2.38   0
   8   3 -11   17.98    2.50   0
   9  -5   1    4.55    1.93   0
   9  -4   0   39.91    1.91   0
   9   0  -5   77.45    2.74   0
  10  -2  -4   90.44    3.45   0
  -7  -9  -8   53.73    2.80   0
  -6 -11  -2   16.50    2.37   0
  -6  -9  -3   98.46    3.36   0
  -6  -7  -4   24.62    2.11   0
  -6  -5  -7   15.62    1.70   0
  -6  -4 -11    2.51    1.78   0
  -6  -4 -10  103.00    2.48   0
  -4 -12   3   91.87    2.67   0
  -4  -5   0    2.93    1.48   0
  -4  -1  -6   99.35    1.60   0
  -4   0 -17    0.38    0.68   0
  -3 -15   4   63.35    2.99   0
  -3 -14   4    3.55    2.78   0
  -3  -9   4   23.35    1.70   0
  -3  -4   1    8.20    1.41   0
  -3  -3   0  189.47    2.06   0
  -3   0  -5   11.83    0.92   0
  -2 -15   5    8.07    2.68   0
  -2  -9   5    3.82    1.93   0
  -2  -1  -1    1.87    1.28   0
  -1 -15   6   83.73    3.03   0
  -1  -9   6   71.55    1.66   0
   0 -13   7    0.05    1.40   0
   0 -12   7   59.24    1.80   0
   0   4 -18   40.58    1.26   0
   1 -15   7    7.86    2.32   0
   1  -9   7  365.82    2.48   0
   1   3  -5   26.49    0.98   0
   2   4  -7    1.66    1.52   0
   2   5 -16   -2.78    1.39   0
   2   5 -15    1.92    1.52   0
   2   5 -13   -0.12    1.50   0
   3   2  -2   22.09    1.29   0
   3   3  -4  202.40    2.18   0
   3   5 -18   46.08    2.28   0
   3   5 -12    5.76    1.31   0
   4  -3   4  203.40    1.41   0
   4   0   1    3.30    1.30   0
   4   5 -19    2.20    2.31   0
   4   5 -12   26.80    1.68   0
   5  -7   6    7.90    0.44   0
   5   1  -1  377.47    3.02   0
   5   5 -18   -1.40    2.69   0
   5   5 -16   10.61    2.01   0
   5   5 -14   -1.77    1.72   0
   5   5 -13    1.02    2.54   0
   6  -3   3  194.10    2.27   0
   6  -2   2   48.74    1.44   0
   6   4  -9  167.28    3.08   0
   7  -8   5    2.32    0.77   0
   7   3  -7   83.65    3.27   0
   7   4 -11   55.56    3.41   0
   8  -8   4    1.65    1.22   0
   8  -3   1    1.03    1.87   0
   9  -1  -3    3.70    2.10   0
  10   0  -7   -3.56    2.39   0
  -6 -12  -3   45.81    3.25   0
  -6 -11  -3   -0.51    2.92   0
  -6 -10  -3  107.72    3.13   0
  -6  -7  -5   27.62    2.47   0
  -6  -6  -6    2.36    1.66   0
  -6  -5  -8   49.17    2.44   0
  -6  -4 -14   41.26    2.21   0
  -6  -4 -13   16.13    1.95   0
  -6  -4 -12   86.86    2.22   0
  -5 -14   0   -1.79    3.06   0
  -5 -13   0  225.64    4.40   0
  -5 -10   0   53.81    2.97   0
  -5  -2 -17    8.35    1.18   0
  -5  -2  -9   55.33    1.47   0
  -4  -9   2    6.05    1.67   0
  -4  -7   1  106.72    2.75   0
  -3 -13   4  157.78    3.13   0
  -3 -12   4    4.01    2.38   0
  -3 -11   4   90.28    2.52   0
  -2 -14   5    4.05    2.66   0
  -2 -10   5  105.37    2.64   0
  -2  -5   3    0.86    1.23   0
  -1 -14   6   15.28    1.80   0
  -1 -13   6  120.43    2.88   0
  -1 -11   6   -1.75    1.77   0
  -1 -10   6   89.67    2.15   0
  -1  -5   4    6.62    1.27   0
  -1   3 -20    4.03    0.79   0
   0   3  -6   33.32    0.84   0
   0   4 -10   11.27    0.71   0
   1 -14   7   -0.09    1.91   0
   1 -10   7  102.88    1.77   0
   1   4  -8  307.34    2.06   0
   2   3  -4    8.78    1.53   0
   2   5 -18   31.23    1.68   0
   2   5 -17   -1.08    1.12   0
   2   5 -12  115.25    2.06   0
   3   5 -19   11.87    1.67   0
   3   5 -11    0.41    1.35   0
   4   3  -4    3.86    1.48   0
   4   5 -11   16.98    1.69   0
   5   4  -7   46.93    1.91   0
   5   5 -12   92.15    2.54   0
   6   0   0   52.93    1.77   0
   6   3  -5    0.78    2.18   0
   6   4  -8  241.24    3.89   0
   6   5 -17   60.78    3.15   0
   6   5 -14    0.67    2.75   0
   6   5 -13   95.39    3.29   0
   7  -4   3   33.53    1.32   0
   7   0  -1   60.30    1.99   0
   7   4 -10   53.84    3.04   0
   8  -4   2    2.66    1.60   0
   8  -1  -1   17.15    1.78   0
   8   1  -4    1.34    1.92   0
   8   2  -6   10.41    2.13   0
   8   4 -13    6.76    3.17   0
   9  -6   2   52.71    2.21   0
   9   0  -4   -0.40    1.97   0
   9   1  -6    0.57    2.25   0
   9   2  -8   12.66    3.24   0
  10  -3  -2    3.75    2.04   0
  10  -2  -3   -0.90    2.84   0
  10   0  -6   13.67    3.15   0
  -6 -10  -4   81.23    3.37   0
  -6  -8  -5    9.98    2.64   0
  -6  -6  -7   -2.00    2.19   0
  -6  -5  -9   45.13    1.92   0
  -5 -12   0   77.22    2.91   0
  -5  -8  -1   60.94    2.15   0
  -5  -4  -5   29.84    1.98   0
  -5  -2 -16   -1.77    1.07   0
  -5  -2 -10   22.59    1.55   0
  -4 -13   2    4.46    2.16   0
  -4 -12   2   23.58    2.76   0
  -4 -11   2   -1.07    2.51   0
  -4 -10   2   24.17    2.06   0
  -4  -6   0  250.75    3.11   0
  -4  -3  -3  355.72    3.00   0
  -4   0 -16   66.73    1.18   0
  -3  -8   3   -2.62    1.96   0
  -3  -6   2    9.34    2.07   0
  -2 -13   5   -2.63    1.88   0
  -2 -12   5   14.89    1.85   0
  -2 -11   5   87.92    2.16   0
  -2  -7   4   70.49    2.08   0
  -2  -4   2   92.31    1.87   0
  -1 -12   6    3.95    1.52   0
  -1  -7   5    4.06    1.10   0
  -1   2  -5  593.93    0.85   0
   0  -8   6  207.28    2.16   0
   0  -4   4   -0.08    0.89   0
   0   4 -19    4.33    0.98   0
   1 -13   7   35.93    2.10   0
   1 -12   7   80.37    1.94   0
   1 -11   7   22.39    1.56   0
   2  -9   7    5.29    0.85   0
   2   5 -19    5.39    1.53   0
   2   5 -11    9.69    1.39   0
   3  -4   5   23.68    0.34   0
   3   4  -6   78.82    1.82   0
   4  -6   6    0.22    0.24   0
   4   5 -10   98.73    2.22   0
   5  -2   3  142.77    1.85   0
   5  -1   2   13.52    1.18   0
   5   3  -4   42.77    1.82   0
   6  -4   4    0.68    1.10   0
   6   1  -1   47.18    2.32   0
   6   5 -12   42.07    2.81   0
   7   1  -2   33.99    2.32   0
   7   4  -9   43.77    2.92   0
   8   0  -2   13.79    1.89   0
   8   3  -8    3.43    2.25   0
   8   4 -12   11.67    2.66   0
   9  -4   1    9.99    2.16   0
   9  -3   0    2.85    1.62   0
   9  -2  -1   20.23    1.99   0
   9   3 -11   -1.71    2.61   0
  10  -1  -4   58.03    2.80   0
  -6 -12  -4    1.20    2.30   0
  -6  -9  -5    9.40    2.72   0
  -6  -6  -8   73.85    2.76   0
  -6  -5 -14   21.42    2.10   0
  -6  -5 -12    4.37    2.02   0
  -6  -5 -11   11.66    2.22   0
  -6  -5 -10   52.24    2.04   0
  -5 -14  -1   50.67    3.14   0
  -5 -13  -1   10.66    3.16   0
  -5  -9  -1   51.33    2.28   0
  -5  -7  -2    0.28    1.54   0
  -5  -6  -3   14.43    2.03   0
  -5  -5  -4    1.86    1.47   0
  -5  -2 -15   21.79    1.48   0
  -5  -2 -14    0.17    1.21   0
  -5  -2 -13    9.70    1.32   0
  -5  -2 -12   12.37    1.47   0
  -5  -2 -11   43.28    1.62   0
  -4  -8   1   51.49    1.98   0
  -4  -5  -1  523.42    3.82   0
  -4  -4  -2   64.08    2.07   0
  -4  -1  -7    4.58    0.88   0
  -4   0 -15    1.12    0.76   0
  -3 -15   3   32.61    2.58   0
  -3 -14   3    8.99    2.92   0
  -3  -9   3  125.84    2.74   0
  -3  -2  -2   -0.70    1.36   0
  -2  -2   0  409.76    2.19   0
  -1   3  -8    3.00    0.41   0
   0 -15   6   30.02    2.03   0
   1   5 -16   40.16    1.57   0
   1   5 -15    0.03    1.13   0
   1   5 -14    4.27    1.22   0
   1   5 -13    6.63    1.07   0
   2 -14   7   40.54    1.95   0
   2   4  -6   14.68    1.54   0
   3  -9   7    5.08    0.66   0
   3   5  -9   42.45    2.12   0
   4   5  -9    5.51    1.55   0
   5   0   1   80.19    1.68   0
   5   4  -6   31.54    1.80   0
   6  -8   6  129.30    1.11   0
   6   4  -7  329.12    3.66   0
   6   5 -11   41.16    2.28   0
   7  -5   4   25.01    1.38   0
   7   4  -8   24.36    2.97   0
   7   5 -14    1.39    2.17   0
   7   5 -13    6.37    3.03   0
   8  -7   4    2.26    1.21   0
   8   1  -3    3.13    1.87   0
   8   2  -5   11.05    2.15   0
   8   4 -10    3.88    2.98   0
   9   0  -3   11.39    2.63   0
   9   2  -7   -0.38    2.41   0
  10   0  -5    3.55    2.96   0
  10   1  -7    5.36    2.73   0
  -6 -11  -5   10.04    2.21   0
  -6 -10  -5  130.67    3.24   0
  -6  -9  -6   20.87    2.67   0
  -6  -7  -7    8.68    1.86   0
  -6  -6  -9   39.31    2.51   0
  -6  -5 -13   10.59    1.59   0
  -5  -8  -2   30.03    2.05   0
  -5  -4  -6  179.18    2.63   0
  -5  -3  -8   17.64    1.33   0
  -4 -14   1   25.69    2.50   0
  -4 -13   1   26.75    3.14   0
  -4  -9   1   77.28    2.19   0
  -3 -13   3    1.82    1.98   0
  -3 -12   3   16.73    2.74   0
  -3 -11   3  242.75    3.73   0
  -3 -10   3   -1.61    1.60   0
  -3  -5   1  427.97    3.07   0
  -3  -4   0  221.18    2.56   0
  -2 -15   4    7.00    2.09   0
  -2 -14   4   22.32    2.66   0
  -2  -8   4  505.16    3.55   0
  -2  -6   3   47.39    1.94   0
  -2   0  -3   -0.26    0.83   0
  -1 -15   5    4.64    2.07   0
  -1  -8   5   27.22    1.36   0
  -1  -4   3  572.23    2.53   0
   0 -14   6   32.72    2.38   0
   0  -9   6  113.96    1.97   0
   0  -6   5   69.20    1.40   0
   0   4 -20   20.57    1.19   0
   0   4  -9   -0.43    0.63   0
   1  -7   6   39.09    0.99   0
   1   4  -7   65.74    1.39   0
   1   5 -17   13.89    1.30   0
   1   5 -12   15.46    1.25   0
   2 -13   7   61.89    1.87   0
   2 -12   7   22.35    1.73   0
   2 -11   7   64.05    1.63   0
   2 -10   7    0.43    1.00   0
   2   1   0 1724.51    3.75   0
   3   3  -3    3.39    1.37   0
   4 -13   7   28.17    1.23   0
   4 -10   7   11.40    0.63   0
   4   4  -5   14.31    2.05   0
   4   5  -8  321.14    3.48   0
   5   1   0    3.90    1.30   0
   5   5  -9   12.48    1.70   0
   6   3  -4   54.52    2.06   0
   6   4  -6   11.51    2.23   0
   6   5 -10   83.88    2.70   0
   7  -1   1   94.05    2.00   0
   7   0   0   -0.98    2.03   0
   7   2  -3   28.01    1.87   0
   8  -3   2    3.79    1.72   0
   8  -2   1   39.98    1.83   0
   8  -1   0    2.20    1.52   0
   8   0  -1    1.01    2.16   0
   8   4  -9   31.77    3.18   0
   9   1  -4   29.35    3.11   0
   9   3  -9   21.19    2.68   0
  10  -2  -2    5.03    2.12   0
  10  -1  -3    5.22    2.77   0
  10   1  -6   92.04    3.93   0
  -6 -11  -6   12.80    2.95   0
  -6 -10  -6    5.30    2.07   0
  -6  -9  -7   -0.80    2.57   0
  -6  -8  -7    5.45    1.81   0
  -6  -7  -9    6.66    2.36   0
  -6  -7  -8   19.82    2.04   0
  -6  -6 -12    7.26    2.25   0
  -6  -6 -11   38.42    2.67   0
  -6  -6 -10   98.80    2.55   0
  -5 -13  -2  136.27    4.02   0
  -5 -12  -2    3.25    3.02   0
  -5 -11  -2   17.31    2.89   0
  -5 -10  -2   -3.57    2.68   0
  -5  -9  -2    2.69    1.88   0
  -5  -7  -3   19.47    1.69   0
  -5  -6  -4    8.11    2.00   0
  -5  -5  -5  327.28    3.18   0
  -5  -3  -9   45.47    1.93   0
  -4 -11   1   94.19    2.61   0
  -4  -1  -8   13.69    1.23   0
  -3 -15   2   -1.23    2.95   0
  -3  -1  -4  596.31    2.70   0
  -3   0  -6    1.27    0.80   0
  -2 -13   4   28.50    2.77   0
  -2 -10   4  130.61    2.69   0
  -2  -9   4   13.80    1.49   0
  -1 -14   5   22.97    2.00   0
  -1  -9   5   62.34    2.09   0
  -1  -6   4  314.82    2.51   0
   0 -13   6   13.40    1.50   0
   0 -12   6   -0.19    1.88   0
   0 -11   6  133.83    2.38   0
   0 -10   6  173.01    2.44   0
   1 -15   6   -0.41    2.29   0
   1  -5   5  166.30    1.20   0
   1   3  -4  518.28    2.45   0
   1   5 -18   55.55    1.60   0
   1   5 -11  321.17    2.45   0
   2   5  -9  138.52    2.13   0
   3 -13   7   19.86    1.46   0
   3 -10   7   81.11    1.24   0
   3   5  -8    3.12    1.82   0
   4 -11   7   79.34    1.15   0
   4   2  -1   65.60    1.70   0
   4   6 -18   73.94    2.80   0
   4   6 -16   23.67    1.88   0
   4   6 -15   81.28    2.40   0
   4   6 -14   29.40    2.43   0
   5   3  -3   70.31    1.97   0
   5   4  -5  123.10    2.79   0
   5   5  -8   34.75    1.89   0
   5   6 -17    5.85    2.58   0
   5   6 -16    2.94    2.04   0
   5   6 -15   20.14    2.18   0
   5   6 -14   20.96    2.61   0
   5   6 -13   60.50    2.85   0
   6  -2   3   33.10    1.50   0
   6   0   1    2.73    1.80   0
   6   5  -9   76.15    2.59   0
   7   4  -7   52.29    2.50   0
   8  -6   4   -2.36    1.52   0
   8   1  -2    3.16    2.42   0
   9  -3   1   -2.40    2.17   0
   9  -2   0   38.71    2.05   0
   9  -1  -1   65.42    2.47   0
   9   0  -2   -7.08    2.46   0
   9   3  -8   28.34    2.61   0
  10   0  -4   -1.72    2.28   0
  -6 -11  -7   -1.88    2.83   0
  -6 -10  -7   46.09    2.46   0
  -6  -9  -8   -1.17    2.60   0
  -6  -8  -9   17.18    2.69   0
  -6  -8  -8  103.42    2.88   0
  -6  -7 -10   34.92    2.76   0
  -6  -6 -13    2.00    1.79   0
  -5  -4  -7   10.16    1.37   0
  -5  -3 -10    8.01    1.67   0
  -4 -14   0    9.84    2.33   0
  -4 -13   0   54.15    3.27   0
  -4  -6  -1    5.91    1.47   0
  -4  -5  -2   86.06    2.35   0
  -4  -4  -3  123.02    2.37   0
  -4  -2  -6  202.46    2.23   0
  -3 -14   2   29.05    2.47   0
  -3  -8   2   10.92    1.46   0
  -3  -6   1  365.38    3.36   0
  -3   1 -18   28.93    0.74   0
  -2 -15   3   12.00    2.82   0
  -2 -12   4   47.39    2.18   0
  -2 -11   4    2.24    1.54   0
  -1 -13   5    2.48    1.76   0
  -1 -12   5  107.19    2.68   0
  -1 -11   5    2.63    1.97   0
  -1 -10   5   15.97    1.82   0
  -1  -3   2   59.37    1.17   0
   0  -3   3   76.92    1.04   0
   1   2  -2  790.38    2.43   0
   1   5 -19    7.80    1.33   0
   2   3  -3    1.58    1.10   0
   3 -12   7    2.02    1.14   0
   3 -11   7    2.76    1.08   0
   3   6 -17    4.19    1.91   0
   3   6 -15    1.57    1.44   0
   4   6 -12   48.25    1.92   0
   5   2  -1   31.79    1.65   0
   6  -5   5   73.68    1.29   0
   6   1   0  118.90    2.53   0
   6   4  -5   83.67    2.65   0
   6   5  -8  208.99    3.68   0
   6   6 -15   25.50    2.31   0
   6   6 -13   -5.31    2.78   0
   7   4  -6    4.04    2.72   0
   9  -6   3    6.59    1.73   0
   9  -4   2   -2.61    2.07   0
   9   1  -3    7.59    2.85   0
   9   2  -5   -1.77    2.14   0
  10  -3   0   15.43    2.49   0
  10  -2  -1   -0.41    2.75   0
  10  -1  -2   -3.83    2.63   0
  10   1  -5   22.99    3.09   0
  -6 -11  -8   64.27    2.91   0
  -6 -10  -8   26.95    2.45   0
  -6  -9  -9   26.96    3.06   0
  -6  -8 -10  130.56    3.63   0
  -6  -7 -13   40.67    2.69   0
  -6  -7 -12    4.51    2.46   0
  -6  -7 -11    8.49    1.95   0
  -5 -13  -3    1.54    2.47   0
  -5 -12  -3   -2.27    2.15   0
  -5 -11  -3   50.22    2.99   0
  -5  -9  -3   80.62    2.50   0
  -5  -6  -5    0.58    1.51   0
  -5  -5  -6   19.70    1.55   0
  -5  -4  -8   19.90    1.93   0
  -5  -3 -16   15.40    1.63   0
  -5  -3 -15   11.03    1.50   0
  -5  -3 -12   37.64    1.75   0
  -5  -3 -11  111.59    2.30   0
  -4 -12   0   63.22    2.47   0
  -4 -11   0    7.77    2.43   0
  -4 -10   0    4.11    1.89   0
  -4  -7  -1  104.45    2.70   0
  -4  -1  -9    0.70    1.10   0
  -3 -15   1    6.19    2.94   0
  -3 -13   2   -2.29    1.86   0
  -3 -12   2   29.49    2.62   0
  -3 -11   2    2.55    2.54   0
  -3 -10   2    8.58    2.46   0
  -3  -9   2    6.39    1.58   0
  -2  -7   3    8.09    1.36   0
  -2  -5   2  144.76    1.93   0
  -1 -15   4   38.75    2.99   0
  -1  -2   1   52.61    1.05   0
   0 -15   5    7.79    2.36   0
   1 -14   6   54.97    2.00   0
   1  -8   6   73.86    1.34   0
   1   5 -10   18.85    1.22   0
   2 -15   6    7.11    2.09   0
   2   5  -8   21.90    1.65   0
   3  -6   6  179.88    0.58   0
   3   5  -7   52.29    2.05   0
   3   6 -19   12.24    2.09   0
   3   6 -12   87.91    2.04   0
   4  -1   3  124.10    1.56   0
   4   0   2  123.00    1.72   0
   4   6 -11   92.90    2.24   0
   5  -4   5   26.30    0.96   0
   5   5  -7   -0.36    1.63   0
   5   6 -11   34.40    2.22   0
   7  -6   5   28.56    1.21   0
   7  -4   4   31.49    1.48   0
   7   2  -2   47.95    2.13   0
   7   6 -14   17.26    3.06   0
   8  -1   1   16.48    2.00   0
   8   2  -3   18.22    2.06   0
   8   4  -7    5.85    2.30   0
   8   5 -10   17.08    3.02   0
   9   4  -9    5.85    3.22   0
  10   0  -3    0.83    2.15   0
  10   2  -6   -4.90    3.12   0
  -6 -10  -9   13.56    2.33   0
  -6  -9 -11    9.41    2.78   0
  -6  -9 -10  129.24    3.19   0
  -6  -8 -12    2.68    2.55   0
  -6  -8 -11   19.75    2.23   0
  -5  -9  -4   58.42    2.93   0
  -5  -7  -5  694.93    5.13   0
  -5  -5  -7  296.62    3.42   0
  -5  -4  -9   61.00    2.07   0
  -5  -3 -14   77.35    2.08   0
  -5  -3 -13   23.49    1.65   0
  -4 -14  -1   49.15    2.75   0
  -4  -8  -1   21.49    2.21   0
  -4  -6  -2  415.68    3.81   0
  -4  -3  -5    7.40    1.68   0
  -3 -14   1    4.34    2.72   0
  -3  -7   1   -0.25    1.90   0
  -3  -5   0   -2.46    1.33   0
  -3  -2  -3  156.03    1.65   0
  -3   1 -10   11.38    0.51   0
  -2 -14   3   92.06    2.88   0
  -2 -13   3    8.14    2.45   0
  -2  -8   3   55.46    2.20   0
  -1 -14   4   82.23    2.96   0
  -1  -7   4   37.22    1.69   0
  -1   4 -15  137.49    1.17   0
  -1   4 -14   25.53    0.68   0
   0 -14   5    6.94    2.27   0
   0  -7   5   24.42    1.02   0
   0   2  -3  410.02    1.40   0
   0   4  -8   73.74    1.05   0
   1 -13   6   48.25    2.01   0
   1   4  -6    1.23    0.83   0
   1   5 -20   11.54    1.18   0
   2   2  -1  103.99    1.49   0
   2   6 -17    1.73    1.42   0
   2   6 -16   21.05    1.65   0
   2   6 -15   63.04    1.86   0
   2   6 -14   28.56    1.76   0
   2   6 -13   54.11    1.82   0
   3  -1   3  775.66    2.50   0
   3   0   2   -2.31    1.16   0
   3   6 -11   26.76    1.58   0
   4   1   1   54.88    1.75   0
   4   6 -10   75.38    2.15   0
   5  -6   6   45.42    0.66   0
   5  -1   3    1.70    1.25   0
   5   0   2   -2.82    1.47   0
   5   3  -2   43.68    1.80   0
   5   4  -4    3.50    1.58   0
   5   5  -6    5.60    2.20   0
   5   6 -10   42.81    2.15   0
   6  -7   6   -0.24    0.65   0
   6   6 -10   33.84    2.82   0
   7 -10   6    8.85    0.55   0
   7  -1   2    7.09    1.76   0
   7   0   1   99.21    2.43   0
   7   3  -3   -0.77    2.40   0
   7   5  -8   12.94    2.10   0
   8  -8   5    8.34    1.15   0
   8  -2   2   34.95    2.08   0
   8   1  -1   21.77    2.65   0
   8   3  -4   11.07    2.75   0
   9  -2   1   15.23    2.27   0
   9   0  -1    4.38    2.47   0
  10   1  -4   55.70    2.83   0
  -5  -8  -5   79.18    3.02   0
  -5  -4 -10    0.66    1.78   0
  -4 -12  -1    0.25    2.14   0
  -4 -11  -1   49.45    2.95   0
  -4  -9  -1   14.24    1.83   0
  -4  -5  -3   41.45    1.66   0
  -4  -4  -4   18.73    1.37   0
  -4  -1 -10  109.65    1.64   0
  -3 -13   1    9.82    2.81   0
  -3  -8   1   18.78    2.16   0
  -3  -4  -1   -1.39    1.31   0
  -3  -3  -2  477.44    2.76   0
  -2 -15   2    6.22    3.02   0
  -2 -12   3   95.67    2.79   0
  -2 -11   3   34.66    2.19   0
  -2 -10   3  129.94    2.74   0
  -2  -9   3   31.57    2.04   0
  -2  -1  -2   18.78    0.91   0
  -1 -13   4   -1.47    2.25   0
  -1  -5   3    8.99    1.00   0
  -1   4 -16  103.66    1.05   0
  -1   4 -13    1.60    0.51   0
   0 -13   5   28.24    2.11   0
   0  -5   4  197.45    1.65   0
   0   3  -5    0.88    0.76   0
   1 -12   6   43.25    1.85   0
   1 -11   6  136.12    2.27   0
   1 -10   6    9.03    1.31   0
   1  -9   6  124.11    1.76   0
   1   0   1   36.65    0.55   0
   1   5  -9    0.67    1.12   0
   2 -14   6   92.30    2.47   0
   2   6 -18    7.11    1.52   0
   2   6 -12   37.07    1.78   0
   3   6 -10  292.79    3.01   0
   4  -2   4   15.32    0.91   0
   4   6  -9  134.80    2.79   0
   5   6  -9    0.02    1.80   0
   6   3  -2   -1.21    2.05   0
   6   5  -6   36.35    2.70   0
   7  -2   3   28.96    1.74   0
   7   5  -7   32.22    2.88   0
   8  -3   3   52.77    2.14   0
   8   2  -2   19.76    2.82   0
   8   4  -6   22.92    2.23   0
   9   1  -2   -2.32    2.10   0
  10  -2   0   -2.09    2.66   0
  10   0  -2    9.01    3.06   0
  10   2  -5    5.73    3.14   0
  -5 -11  -5   26.08    2.91   0
  -5  -6  -7   32.51    2.14   0
  -5  -5  -8   99.21    2.12   0
  -5  -4 -16    0.30    1.92   0
  -5  -4 -11   19.18    2.00   0
  -4 -13  -2   29.91    3.21   0
  -4  -1 -11   19.82    1.25   0
  -3 -15   0    2.05    2.42   0
  -3 -12   1    1.76    1.91   0
  -3 -11   1   20.01    2.61   0
  -3 -10   1   50.21    2.54   0
  -3  -9   1  286.16    3.19   0
  -3  -6   0  357.84    3.00   0
  -3  -1  -5   74.71    1.35   0
  -3   0  -7  201.99    1.50   0
  -3   1 -17    3.84    0.63   0
  -2 -14   2   23.99    2.91   0
  -2  -6   2    4.32    1.32   0
  -1 -15   3   15.87    2.68   0
  -1 -12   4   30.62    2.31   0
  -1  -8   4    0.21    1.20   0
  -1   1  -3  604.54    0.81   0
   0 -12   5   14.60    2.04   0
   0  -8   5  170.21    1.85   0
   0  -2   2 1871.95    2.60   0
   0   5 -16   11.47    0.95   0
   0   5 -15    0.85    0.77   0
   0   5 -14  160.26    1.63   0
   1 -15   5   78.89    2.74   0
   2  -7   6   28.53    0.67   0
   2   6 -19   12.78    1.71   0
   2   6 -11   97.75    2.11   0
   3   6  -9    2.59    1.95   0
   4   2   0  312.00    2.57   0
   4   4  -3  221.44    3.00   0
   5   2   0   18.40    1.47   0
   5   4  -3   77.26    2.60   0
   5   6  -8    4.70    2.26   0
   5   7 -16   21.39    2.70   0
   5   7 -14   12.36    2.80   0
   6   0   2    5.55    1.24   0
   6   6  -9   10.40    2.08   0
   7  -9   6    1.38    0.65   0
   7   4  -4    3.69    2.65   0
   7   6 -10    8.82    2.31   0
   8  -7   5    0.03    1.24   0
   8   5  -8   -2.17    2.20   0
   8   6 -12    7.21    2.49   0
   8   6 -11   -0.15    3.03   0
   9   2  -3   72.67    2.74   0
   9   4  -7   31.03    2.60   0
  10   1  -3   12.95    2.35   0
  -5 -11  -6    4.80    3.07   0
  -5  -7  -7   28.92    2.56   0
  -5  -6  -8   -0.62    2.02   0
  -5  -5  -9   72.79    1.99   0
  -5  -4 -15   75.31    2.05   0
  -5  -4 -14   -0.74    1.77   0
  -5  -4 -13   47.87    2.00   0
  -5  -4 -12   77.82    1.96   0
  -4 -14  -3   10.94    2.99   0
  -4 -12  -2   -1.03    2.17   0
  -4 -10  -2   46.62    2.79   0
  -4  -9  -2    5.37    2.29   0
  -4  -8  -2  424.43    3.80   0
  -4  -3  -6   64.24    1.56   0
  -4  -2  -8  334.80    2.68   0
  -4  -1 -15   15.77    1.07   0
  -4  -1 -13   -0.43    1.13   0
  -4  -1 -12   10.30    1.16   0
  -3 -14   0    9.48    2.09   0
  -2 -13   2    7.63    2.40   0
  -2  -7   2  133.70    2.48   0
  -1 -11   4  304.37    3.15   0
  -1 -10   4   96.47    2.00   0
  -1  -9   4   17.44    1.35   0
  -1   4 -17   14.97    0.66   0
  -1   4 -12    3.42    0.49   0
   0 -15   4    3.38    2.03   0
   0 -11   5   62.75    2.01   0
   0 -10   5    3.26    1.62   0
   0  -9   5   14.96    1.15   0
   0   5 -13  164.94    1.61   0
   2 -13   6    8.29    1.60   0
   4   5  -5   25.09    1.68   0
   4   6  -8   26.49    1.71   0
   4   7 -17    1.44    1.89   0
   4   7 -15   74.85    2.31   0
   4   7 -14   17.47    1.90   0
   4   7 -13   11.12    2.55   0
   5   3  -1   18.26    2.14   0
   5   5  -5  111.40    2.37   0
   5   7 -13  280.01    3.93   0
   5   7 -12   12.67    2.75   0
   6  -4   5   10.05    1.06   0
   6   2   0   23.23    1.67   0
   6   5  -5    0.76    2.34   0
   6   6  -8    0.38    2.06   0
   6   7 -14   26.21    2.42   0
   6   7 -13    3.63    2.80   0
   7  -5   5   26.96    1.25   0
   7  -3   4   45.23    1.67   0
   7   3  -2  182.45    3.05   0
   7   5  -6    8.76    2.11   0
   7   6  -9   -0.83    2.28   0
   7   7 -14   -5.97    2.98   0
   8  -4   4    3.69    1.54   0
   8  -1   2    0.93    1.93   0
   8   0   1   -2.21    2.04   0
   8   1   0   -1.22    2.41   0
   8   3  -3    0.51    1.97   0
   9  -6   4   13.87    1.70   0
   9  -1   1   47.48    2.76   0
   9   0   0   -0.22    2.30   0
   9   1  -1   67.92    3.28   0
   9   3  -4    2.37    2.67   0
   9   5  -9    4.22    2.56   0
  10   2  -4   83.43    3.24   0
  -5 -12  -7    6.45    2.24   0
  -5 -11  -7   78.47    3.38   0
  -5  -9  -7  152.17    3.39   0
  -5  -8  -7   70.55    2.73   0
  -5  -7  -8    6.13    2.17   0
  -5  -6  -9    3.24    2.08   0
  -5  -5 -16   15.99    2.11   0
  -5  -5 -11   35.15    2.26   0
  -5  -5 -10    4.83    1.52   0
  -4 -13  -3    8.86    2.24   0
  -4  -4  -5  189.15    2.32   0
  -3 -15  -1   -2.33    2.36   0
  -3 -13   0   27.91    2.22   0
  -3 -12   0   21.40    2.81   0
  -3  -7   0  105.45    2.07   0
  -3  -5  -1   86.24    1.85   0
  -3  -2  -4   20.12    1.33   0
  -3   1 -16    2.39    0.64   0
  -3   1 -12    0.48    0.55   0
  -2 -15   1    0.04    2.30   0
  -2 -12   2   38.44    2.72   0
  -2  -8   2  109.35    2.36   0
  -2  -5   1  231.74    2.52   0
  -1 -16   2    9.36    2.37   0
  -1 -14   3   -1.96    1.94   0
  -1  -6   3  226.91    2.27   0
  -1  -4   2  157.90    1.84   0
   0 -16   3   27.17    2.91   0
   0 -14   4   14.87    2.25   0
   0   5 -12   75.25    1.18   0
   1 -14   5    0.98    1.69   0
   1  -6   5    1.08    0.76   0
   1   1   0   67.04    1.13   0
   1   3  -3    3.38    1.31   0
   1   4  -5   82.93    1.52   0
   1   5  -8    3.80    1.09   0
   2 -12   6    8.04    1.68   0
   2   3  -2    4.50    1.14   0
   2   5  -6    3.34    1.60   0
   3   4  -3  118.41    1.96   0
   3   5  -5   11.40    2.06   0
   3   6  -8   39.11    2.14   0
   3   7 -17   30.92    2.12   0
   3   7 -16   11.73    2.16   0
   3   7 -15   15.25    2.12   0
   3   7 -14    5.31    1.83   0
   4 -14   6   -1.77    1.65   0
   4   3  -1  230.08    2.44   0
   4   6  -7  158.21    2.80   0
   4   7 -12   65.34    2.23   0
   5   7 -11    6.61    2.38   0
   6  -2   4   20.05    1.46   0
   6   3  -1   74.87    2.55   0
   6   6  -7   31.73    2.86   0
   6   7 -12   -2.35    2.11   0
   6   7 -11    2.17    2.79   0
   7   0   2   -2.36    1.90   0
   7   5  -5    2.03    2.59   0
   7   6  -8    2.98    2.03   0
   8  -2   3    8.66    1.75   0
   8   5  -6    0.74    2.80   0
   9  -2   2   24.36    2.17   0
   9   2  -2    3.69    2.60   0
   9   5  -8   14.83    2.61   0
  10  -2   1   45.65    2.73   0
  10  -1   0   35.98    2.40   0
  10   0  -1   -3.36    2.12   0
  10   3  -5    3.95    3.30   0
  -5 -12  -8   46.69    2.80   0
  -5 -11  -8    6.16    3.08   0
  -5 -10  -8  105.76    3.33   0
  -5 -10  -7   16.08    2.21   0
  -5  -9  -8    3.31    2.39   0
  -5  -8  -8   52.60    2.69   0
  -5  -7  -9   14.27    2.33   0
  -5  -6 -10   37.77    2.36   0
  -5  -5 -15    5.76    1.55   0
  -5  -5 -14  100.20    2.67   0
  -5  -5 -13   -2.01    1.84   0
  -5  -5 -12   43.27    1.85   0
  -4 -14  -4    9.26    2.45   0
  -4 -12  -3   10.14    2.12   0
  -4 -10  -3  199.13    3.63   0
  -4  -8  -3    7.51    1.66   0
  -4  -6  -4  324.77    3.42   0
  -4  -3  -7   44.38    1.44   0
  -4  -2 -18   20.61    1.44   0
  -4  -2  -9  304.14    2.43   0
  -3 -15  -2   23.27    3.23   0
  -3 -14  -1    9.55    2.27   0
  -3 -11   0  228.53    3.28   0
  -3 -10   0    1.88    2.19   0
  -3  -9   0  167.73    2.65   0
  -3  -8   0  174.69    2.59   0
  -3  -4  -2  102.68    1.80   0
  -3   0  -8    0.01    0.64   0
  -3   1 -13   88.73    1.04   0
  -2 -14   1   50.35    2.98   0
  -2 -11   2    0.86    1.55   0
  -2 -10   2   13.49    2.11   0
  -2  -9   2    6.37    1.40   0
  -2   0  -4  102.60    1.08   0
  -1 -15   2   55.47    3.09   0
  -1 -13   3   -1.47    2.26   0
   0  -6   4  513.81    2.61   0
   0   4  -7  173.23    1.34   0
   0   5 -18    0.45    0.88   0
   1 -13   5   74.41    2.35   0
   1   6 -17   44.92    1.45   0
   1   6 -16   21.54    1.33   0
   1   6 -15   46.66    1.41   0
   1   6 -14   25.41    1.24   0
   1   6 -13    5.07    1.09   0
   2 -15   5    6.76    2.23   0
   2 -11   6  154.28    2.12   0
   2   0   2  387.02    1.76   0
   2   6  -9    5.46    1.60   0
   3 -13   6   14.44    1.54   0
   3   3  -1   98.73    2.01   0
   3   7 -18   10.55    2.10   0
   3   7 -13   55.31    2.23   0
   4   7 -11    0.91    1.60   0
   5   5  -4   93.31    2.25   0
   5   7 -10   31.23    2.60   0
   6  -6   6    1.04    0.70   0
   6   5  -4   14.21    2.32   0
   7  -1   3   45.75    1.89   0
   7   2   0   15.34    1.67   0
   7   4  -3   54.47    2.31   0
   7   6  -7    9.54    2.95   0
   8  -6   5    2.61    1.28   0
   8   3  -2   58.35    2.47   0
   8   6  -8    4.34    2.95   0
   9  -3   3   25.06    2.04   0
  -5 -11  -9    7.14    2.80   0
  -5 -10  -9    7.45    2.78   0
  -5  -9  -9   26.21    3.01   0
  -5  -8  -9    4.55    2.30   0
  -5  -7 -10   -0.62    2.43   0
  -5  -6 -15   66.47    2.87   0
  -5  -6 -14   28.49    2.39   0
  -5  -6 -13  100.73    2.82   0
  -5  -6 -12   22.56    2.34   0
  -5  -6 -11   13.39    1.78   0
  -4 -14  -5   70.21    3.11   0
  -4  -5  -5   71.23    1.78   0
  -4  -4  -6   77.19    1.77   0
  -3 -13  -1    6.46    2.17   0
  -3  -6  -1   68.70    1.84   0
  -3  -1  -6   54.68    1.20   0
  -3   1 -14   -1.19    0.58   0
  -2 -15   0   37.90    3.19   0
  -2 -13   1  108.27    3.38   0
  -2  -6   1  216.50    2.57   0
  -2  -4   0  171.49    2.15   0
  -1 -16   1   90.13    3.67   0
  -1 -12   3   68.61    2.49   0
  -1  -7   3  122.09    2.07   0
  -1   4 -18   10.37    0.54   0
   0 -15   3   26.32    2.78   0
   0 -13   4   -3.83    1.61   0
   0   5 -11   51.48    1.01   0
   1 -15   4   35.77    2.79   0
   1 -12   5   19.76    1.86   0
   1   6 -18   -2.16    1.07   0
   1   6 -12   17.05    1.27   0
   2 -10   6    7.47    1.21   0
   2  -9   6    9.62    0.98   0
   3   6  -7    3.01    2.02   0
   3   7 -11   15.15    1.95   0
   4  -3   5    8.53    0.72   0
   4   5  -4   72.82    1.94   0
   5  -3   5  107.40    1.33   0
   5   0   3  591.61    3.38   0
   5   1   2   21.24    1.37   0
   5   2   1 1619.44    5.90   0
   5   6  -6   20.55    1.80   0
   5   7  -9   20.92    2.75   0
   6   4  -2  293.97    3.32   0
   6   6  -6   -0.05    2.51   0
   6   7  -9   28.55    2.98   0
   7  -4   5    0.16    1.17   0
   7   3  -1  295.88    3.52   0
   7   7 -10   -0.08    2.17   0
   8   4  -3   52.35    3.14   0
   8   5  -5   -2.13    2.73   0
   9   0   1    4.17    2.52   0
   9   1   0   15.32    2.76   0
   9   4  -4   38.67    3.15   0
   9   5  -6   -3.89    2.93   0
  10   3  -4    0.61    2.50   0
  -5 -11 -10   36.80    2.78   0
  -5 -10 -11    1.49    2.76   0
  -5 -10 -10  103.50    3.04   0
  -5  -9 -11   15.61    2.58   0
  -5  -9 -10    5.51    2.53   0
  -5  -8 -11   55.67    2.97   0
  -5  -8 -10    5.08    1.86   0
  -5  -7 -14   75.25    2.91   0
  -5  -7 -13    2.75    2.42   0
  -5  -7 -12   35.07    2.66   0
  -5  -7 -11    0.01    1.81   0
  -4 -13  -5  100.74    3.25   0
  -4 -11  -4   -1.81    1.93   0
  -4 -10  -4   26.24    2.67   0
  -4  -9  -4    1.44    2.35   0
  -4  -8  -4   17.64    1.66   0
  -4  -3  -8  120.86    1.84   0
  -4  -2 -17   75.50    1.75   0
  -4  -2 -11    3.42    1.38   0
  -3 -15  -3   43.23    3.45   0
  -3 -14  -2   38.83    2.74   0
  -3 -12  -1    6.56    1.92   0
  -3 -11  -1   37.78    2.76   0
  -3  -7  -1   17.37    1.60   0
  -3  -5  -2  101.14    2.30   0
  -2 -14   0   32.42    2.91   0
  -2 -12   1   -2.32    2.64   0
  -1 -14   2  117.95    2.92   0
  -1 -11   3  109.39    2.21   0
  -1 -10   3  170.65    2.79   0
  -1  -9   3   82.69    2.28   0
  -1  -8   3  105.81    2.13   0
  -1   4 -11  139.21    0.93   0
   0 -16   2   32.64    3.08   0
   0 -12   4    5.14    1.99   0
   0  -4   3   32.99    1.11   0
   0   5 -19    9.66    0.93   0
   1  -7   5   28.02    1.07   0
   1  -4   4  962.78    2.08   0
   1   5  -7  635.55    3.03   0
   1   6 -19   82.60    1.83   0
   1   6 -11   48.13    1.44   0
   2 -14   5   22.99    2.02   0
   2   2   0  412.75    2.50   0
   3   5  -4   44.74    2.25   0
   4 -13   6   22.24    1.49   0
   4   0   3   -1.47    0.91   0
   4   2   1   86.98    1.59   0
   5   3   0   36.97    2.15   0
   5   8 -16    5.92    2.86   0
   5   8 -15    1.65    2.81   0
   5   8 -14    2.61    2.54   0
   6  -3   5    9.05    1.11   0
   6   1   2   17.23    1.49   0
   6   8 -14   19.97    3.29   0
   7  -7   6    2.11    0.78   0
   7   6  -6   -3.36    2.04   0
   7   7  -9   -0.92    2.26   0
   8  -5   5    1.72    1.46   0
   8   0   2  138.72    2.61   0
   8   1   1   14.36    1.88   0
   8   2   0   -0.07    1.89   0
   8   6  -7   -0.94    2.25   0
   9   3  -2   43.51    3.02   0
   9   6  -8   -4.16    3.39   0
  10  -1   1    2.41    2.38   0
  10   0   0    4.08    2.16   0
  10   1  -1   24.82    2.51   0
  10   2  -2    4.04    2.95   0
  -5  -9 -13    4.37    2.55   0
  -5  -9 -12   40.89    2.38   0
  -5  -8 -14   17.83    2.26   0
  -5  -8 -13   49.95    2.46   0
  -5  -8 -12   -2.21    1.87   0
  -4 -13  -6   23.55    3.16   0
  -4 -12  -5  101.59    3.02   0
  -4 -11  -5   55.04    3.20   0
  -4  -5  -6    9.72    1.39   0
  -4  -4  -7   23.34    1.41   0
  -4  -3  -9   20.08    1.66   0
  -4  -2 -16   10.64    1.29   0
  -4  -2 -15    0.77    1.34   0
  -4  -2 -14   14.43    1.29   0
  -4  -2 -13    1.73    1.23   0
  -4  -2 -12   83.29    1.80   0
  -3 -15  -4   67.76    3.77   0
  -3 -14  -3   15.37    3.16   0
  -3 -13  -2   79.90    2.84   0
  -3 -10  -1  283.97    3.37   0
  -3  -9  -1    4.61    1.56   0
  -3  -4  -3  604.49    3.50   0
  -3  -2  -5    1.69    1.16   0
  -3   0 -19   17.44    1.02   0
  -2 -15  -1   50.24    3.53   0
  -2 -11   1    5.32    1.89   0
  -2 -10   1  146.92    2.75   0
  -2  -8   1    5.65    1.85   0
  -2  -7   1   12.23    1.42   0
  -2  -3  -1   -1.51    1.07   0
  -2  -1  -3    6.31    1.09   0
  -1 -15   1   56.03    3.28   0
  -1 -13   2   30.86    2.85   0
  -1  -5   2   11.51    1.47   0
  -1  -3   1  400.13    2.04   0
  -1   3  -7    1.18    0.32   0
   0 -14   3   13.93    2.39   0
   0 -11   4    2.07    1.33   0
   0 -10   4    0.48    1.62   0
   0  -7   4  204.33    1.90   0
   0   5 -10  133.57    1.34   0
   1 -14   4  104.43    2.95   0
   1 -11   5  191.11    2.29   0
   1 -10   5  112.45    1.96   0
   1  -8   5   27.88    1.15   0
   1   2  -1   55.82    1.08   0
   2  -1   3    6.02    0.61   0
   2   4  -3   74.86    1.50   0
   2   5  -5   66.96    1.57   0
   2   7 -17    4.44    1.49   0
   2   7 -16   88.72    2.12   0
   2   7 -14  142.66    2.35   0
   2   7 -13    9.36    1.62   0
   3   4  -2  201.12    2.29   0
   3   6  -6   42.81    2.09   0
   3   7 -10  295.13    3.11   0
   4   5  -3    0.72    2.06   0
   4   8 -17    2.50    2.36   0
   4   8 -16   47.47    2.68   0
   4   8 -15    1.02    2.27   0
   5  -5   6   13.93    0.59   0
   5  -1   4   -0.62    1.17   0
   5   5  -3  137.44    2.53   0
   5   8 -12   24.51    2.67   0
   6   3   0   56.62    1.93   0
   6   6  -5   33.35    2.13   0
   6   7  -8  115.13    2.92   0
   6   8 -13    7.53    2.28   0
   6   8 -12   19.45    3.12   0
   7   7  -8    7.15    3.09   0
   8  -1   3   13.89    1.52   0
   8   3  -1  130.33    2.90   0
   8   5  -4   34.76    2.40   0
   8   6  -6    0.24    3.15   0
   8   7  -9    6.22    3.34   0
   9  -4   4    3.28    1.80   0
   9  -2   3    4.08    2.12   0
   9   4  -3   11.81    2.83   0
   9   5  -5   51.86    3.43   0
  10   3  -3    7.40    2.60   0
  -4  -8  -5   21.33    1.71   0
  -4  -4  -8   24.91    1.71   0
  -4  -3 -18   -0.04    1.55   0
  -3 -13  -3   41.01    3.12   0
  -3 -12  -2   88.39    2.69   0
  -3 -11  -2  154.96    3.35   0
  -3  -6  -2   19.56    1.52   0
  -3  -3  -4  251.36    2.16   0
  -2 -13   0    4.35    1.97   0
  -2  -9   1   38.61    1.75   0
  -2  -5   0   77.11    2.00   0
  -1 -16   0   -1.65    2.43   0
  -1 -12   2  156.46    3.08   0
   0 -15   2   58.07    3.02   0
   0  -9   4  841.09    4.03   0
   0  -8   4   51.66    1.36   0
   1  -9   5   60.39    1.32   0
   1   6 -10  309.63    2.48   0
   2 -15   4   19.00    2.42   0
   2 -13   5   86.21    2.25   0
   2   7 -18   23.86    1.68   0
   3 -11   6    6.97    1.22   0
   3   1   2  138.02    1.78   0
   3   7  -9  118.26    2.56   0
   4  -1   4   17.41    1.03   0
   4   6  -5   27.22    1.74   0
   4   8 -14    2.13    1.72   0
   4   8 -13   12.21    2.35   0
   5   4  -1  133.89    2.33   0
   5   7  -7   -2.80    2.39   0
   5   8 -11   67.14    3.25   0
   6  -5   6   13.83    0.91   0
   6  -1   4  222.28    2.21   0
   6   4  -1   27.45    1.81   0
   6   7  -7   19.56    2.60   0
   7   0   3   34.02    1.55   0
   7   3   0   69.93    2.15   0
   7   5  -3    0.32    1.94   0
   7   8 -11    5.93    2.87   0
   8   7  -8   -1.38    3.07   0
   9   6  -7    6.57    2.53   0
  10   1   0   40.85    2.97   0
  10   2  -1    1.85    2.90   0
  -4 -13  -8    4.54    2.28   0
  -4 -12  -7   86.14    3.48   0
  -4  -5  -7   99.24    1.98   0
  -4  -3 -17    4.72    1.54   0
  -4  -3 -11  189.96    2.44   0
  -4  -3 -10    8.07    1.19   0
  -3 -14  -4   96.65    3.24   0
  -3 -10  -2  112.42    2.61   0
  -3  -7  -2   15.41    1.56   0
  -3  -5  -3    2.92    1.83   0
  -3  -1  -7    0.29    0.74   0
  -2 -15  -2    9.66    2.84   0
  -2 -14  -1    7.80    2.20   0
  -2 -12   0   11.14    1.95   0
  -1 -14   1    3.53    2.01   0
  -1 -11   2  123.58    2.68   0
  -1  -6   2   12.78    1.56   0
   0 -16   1   -7.61    3.18   0
   0 -13   3   28.69    1.99   0
   1 -15   3   23.60    2.48   0
   1 -13   4   16.54    1.99   0
   1   4  -4    9.91    0.95   0
   2   3  -1  162.32    1.77   0
   2   6  -7    1.68    1.21   0
   2   7 -11   43.77    1.86   0
   3 -14   5    8.62    1.82   0
   3 -10   6   53.40    1.26   0
   3  -7   6   -0.45    0.39   0
   3   0   3  245.18    1.78   0
   4 -12   6    3.34    1.06   0
   4   4  -1   47.67    1.77   0
   4   7  -7    8.33    2.17   0
   4   8 -12   -2.75    1.76   0
   4   8 -11    0.45    2.06   0
   5   6  -4  123.60    3.04   0
   6   5  -2    0.75    2.24   0
   6   6  -4   72.12    2.45   0
   6   8 -10   -2.77    1.95   0
   7  -1   4   -0.59    1.71   0
   7   4  -1   63.68    2.32   0
   7   7  -7   16.96    2.43   0
   7   8 -10   -1.07    3.19   0
   8  -4   5    3.21    1.44   0
   8   1   2   -2.04    2.19   0
   8   2   1   40.26    2.58   0
   8   3   0   -0.57    2.39   0
   8   5  -3   83.08    3.26   0
   8   6  -5   32.13    2.55   0
   9  -3   4    0.39    1.81   0
   9   0   2   -1.71    1.68   0
   9   3  -1   -0.83    2.15   0
   9   6  -6    3.56    3.12   0
  10   0   1    0.48    1.97   0
  -4 -12  -8   16.02    2.34   0
  -4 -11  -7   75.24    2.77   0
  -4  -7  -7   26.01    2.11   0
  -4  -6  -7   26.40    1.61   0
  -4  -5  -8   51.94    2.12   0
  -4  -4  -9  233.79    2.53   0
  -4  -3 -16   63.63    1.95   0
  -4  -3 -15   20.74    1.68   0
  -4  -3 -14    6.04    1.53   0
  -4  -3 -13   -3.10    1.51   0
  -4  -3 -12  141.98    2.35   0
  -3 -13  -4   24.25    3.01   0
  -3 -12  -3   36.08    2.31   0
  -3 -11  -3    8.14    2.49   0
  -3   0 -18   -1.67    0.82   0
  -2 -13  -1   60.49    2.90   0
  -2 -11   0    4.83    1.75   0
  -2 -10   0   91.82    2.58   0
  -2  -6   0  109.77    1.89   0
  -1 -16  -1    3.35    2.42   0
  -1 -15   0    2.49    2.31   0
  -1 -13   1   -3.73    2.56   0
  -1 -10   2   76.43    2.43   0
  -1  -2   0   16.89    0.93   0
   0 -14   2    3.26    2.40   0
   0 -12   3   37.11    2.23   0
   0   3  -4    3.09    0.57   0
   0   4  -6  469.68    1.96   0
   0   5  -9   51.82    0.98   0
   1   5  -6  210.59    1.82   0
   1   6  -9  108.83    1.69   0
   2 -12   5   11.70    1.57   0
   2   5  -4    0.45    1.62   0
   3  -9   6   -0.01    0.74   0
   3  -8   6  385.12    1.77   0
   3   5  -3  302.61    2.77   0
   3   7  -8   12.42    1.47   0
   3   8 -16   -0.02    1.75   0
   3   8 -15    3.68    1.55   0
   3   8 -14    4.31    1.89   0
   3   8 -13   46.10    2.29   0
   4  -5   6    5.31    0.29   0
   4   6  -4   59.97    2.48   0
   5 -12   6    3.30    1.01   0
   5  -2   5   16.04    0.97   0
   5   3   1   29.82    1.97   0
   5   5  -2   52.00    1.96   0
   5   7  -6    8.29    1.92   0
   6   2   2   49.81    2.18   0
   6   3   1   86.32    2.54   0
   6   7  -6   48.57    2.40   0
   6   8  -9   43.11    2.58   0
   7   7  -6    0.67    2.67   0
   7   8  -9   -1.27    3.03   0
   8   0   3    3.24    1.89   0
   8   4  -1    3.27    2.84   0
   8   7  -7   40.71    2.72   0
   9  -1   3    6.27    1.98   0
   9   4  -2   -1.82    2.17   0
  -4 -12 -10   12.04    3.26   0
  -4 -12  -9   10.58    2.28   0
  -4 -11  -8   21.34    2.30   0
  -4 -10  -8   47.07    3.00   0
  -4  -9  -7   41.44    2.22   0
  -4  -8  -7   40.23    2.08   0
  -4  -6  -8  109.22    2.60   0
  -4  -5  -9   47.41    2.16   0
  -4  -4 -17    4.63    1.89   0
  -4  -4 -10   14.67    1.34   0
  -3 -14  -6    6.71    3.07   0
  -3 -12  -4   20.53    2.85   0
  -3 -10  -3   23.95    2.49   0
  -3  -6  -3   22.77    1.55   0
  -3  -4  -4   43.29    1.49   0
  -3  -3  -5   37.04    1.73   0
  -3  -2  -6   26.79    1.11   0
  -2 -15  -3    4.97    2.33   0
  -2 -14  -2    0.38    2.10   0
  -2 -12  -1    5.66    2.68   0
  -2  -9   0   39.83    1.72   0
  -2  -8   0    5.11    1.88   0
  -2  -7   0    0.83    1.44   0
  -2  -4  -1    6.63    1.14   0
  -2   2 -19    1.01    0.54   0
  -1 -14   0    3.26    2.77   0
  -1  -9   2   68.05    1.84   0
  -1  -8   2   28.78    1.39   0
  -1  -7   2  568.20    3.25   0
  -1  -4   1  263.72    2.15   0
  -1   4 -10   86.18    0.69   0
   0 -15   1   80.66    3.23   0
   0 -11   3  183.17    2.84   0
   0  -5   3  205.29    1.56   0
   1 -14   3   -3.43    2.33   0
   1 -12   4  184.04    2.57   0
   1   3  -2   57.27    1.18   0
   2 -14   4   15.13    2.21   0
   2 -11   5  163.13    2.20   0
   2   6  -6   64.88    1.99   0
   3 -15   4   71.54    2.90   0
   3   4  -1    9.16    1.92   0
   4 -11   6   19.72    1.09   0
   4   5  -2  107.10    2.13   0
   4   7  -6  171.93    3.04   0
   5   1   3    0.52    1.19   0
   5   4   0  238.95    3.19   0
   6   8  -8   27.94    2.80   0
   7  -5   6   20.32    1.21   0
   7   3   1  113.80    2.81   0
   7   8  -8    3.01    2.99   0
   8  -8   6    0.49    0.91   0
   8   5  -2    4.60    2.83   0
   9   3   0    3.07    2.76   0
   9   5  -3   35.66    2.70   0
   9   6  -5   -0.38    2.38   0
  10   1   1   -0.04    2.80   0
  10   2   0   -2.41    2.96   0
  10   3  -1   10.43    3.05   0
  -4 -11 -10   13.11    2.94   0
  -4 -11  -9   33.29    2.40   0
  -4 -10  -9   -4.05    2.76   0
  -4  -9  -8   79.82    2.51   0
  -4  -8  -8   25.97    1.97   0
  -4  -7  -8   47.70    1.87   0
  -4  -6  -9   14.75    2.05   0
  -4  -5 -10  196.35    2.86   0
  -4  -4 -16   35.95    2.09   0
  -4  -4 -15   21.36    1.88   0
  -4  -4 -14   37.69    1.95   0
  -4  -4 -13   32.32    1.87   0
  -4  -4 -12   25.26    1.90   0
  -4  -4 -11   63.03    1.75   0
  -3 -14  -7   -0.48    3.10   0
  -3 -13  -5   21.82    2.34   0
  -3 -11  -4   14.18    2.62   0
  -3  -8  -3  134.96    2.44   0
  -3  -5  -4  124.23    2.43   0
  -3  -1  -8   43.21    1.00   0
  -2 -15  -4   25.93    3.20   0
  -2 -14  -3   -2.80    2.76   0
  -2 -13  -2   -1.91    2.75   0
  -2 -11  -1   67.25    2.74   0
  -2   0  -5    0.44    0.73   0
  -1 -16  -2   22.87    2.84   0
  -1 -15  -1    8.09    2.39   0
  -1 -12   1   19.79    1.77   0
   0 -16   0   26.80    2.62   0
   0 -13   2   79.34    2.83   0
   0 -10   3   10.23    1.69   0
   1 -15   2    1.12    2.52   0
   1 -11   4   49.81    1.98   0
   2 -15   3    2.35    2.30   0
   2   7  -9    8.27    1.51   0
   3   7  -7   17.03    1.59   0
   3   8 -11  277.06    3.41   0
   4   2   2  165.34    2.01   0
   5   0   4    1.27    1.41   0
   5   6  -3  211.40    2.90   0
   5   7  -5   54.21    2.26   0
   5   9 -13   51.81    2.92   0
   5   9 -12    1.36    2.55   0
   6  -4   6    1.49    0.98   0
   6   0   4   17.73    1.61   0
   7  -2   5  210.17    2.50   0
   7   4   0    4.05    2.00   0
   7   7  -5   -2.45    1.99   0
   8  -7   6   27.56    1.12   0
   8  -3   5  120.48    2.21   0
   9  -2   4   10.79    1.90   0
   9   1   2    5.15    1.79   0
   9   6  -4   37.46    3.71   0
  10   0   2  172.26    3.75   0
  -4 -11 -12    4.75    2.90   0
  -4 -11 -11    4.16    2.29   0
  -4 -10 -11   32.42    2.85   0
  -4 -10 -10   11.52    2.06   0
  -4  -9 -10  147.38    3.37   0
  -4  -9  -9   25.01    2.11   0
  -4  -8  -9    0.90    1.77   0
  -4  -7  -9   -1.60    1.42   0
  -4  -6 -10    3.28    1.97   0
  -4  -5 -17   16.15    1.67   0
  -4  -5 -16    2.63    2.14   0
  -4  -5 -12   85.42    2.41   0
  -4  -5 -11   15.65    1.83   0
  -3 -13  -6   18.98    2.25   0
  -3  -6  -4   28.28    2.04   0
  -3  -4  -5   20.36    1.75   0
  -3  -2  -7   27.88    1.38   0
  -2 -12  -2   46.36    2.80   0
  -2 -10  -1  254.16    3.46   0
  -2  -5  -1  199.20    2.16   0
  -1 -13   0    4.86    2.48   0
  -1 -11   1   10.62    1.62   0
   0 -14   1    3.13    2.46   0
   0  -9   3  681.32    3.92   0
   0  -6   3   10.08    0.86   0
   0  -3   2   89.48    1.13   0
   1 -16   1    4.36    2.82   0
   1 -13   3   26.48    2.29   0
   1  -5   4  131.92    1.07   0
   1   6  -8  498.84    2.78   0
   1   7 -16   -0.42    0.98   0
   1   7 -14    3.64    1.09   0
   2 -13   4    4.99    1.81   0
   2 -10   5    1.98    1.21   0
   3  -3   5   40.52    0.53   0
   3  -1   4  579.68    2.10   0
   3   6  -4   31.52    1.66   0
   4  -2   5  122.40    1.23   0
   4   4   0  123.17    2.13   0
   4   6  -3   30.69    2.25   0
   4   7  -5    3.57    2.16   0
   4   8  -8   16.95    2.24   0
   4   9 -15   40.12    2.59   0
   4   9 -14   52.22    2.76   0
   5   8  -7   33.38    2.72   0
   5   9 -11   16.74    2.87   0
   6   7  -4  147.37    3.42   0
   6   9 -11   -2.69    2.12   0
   6   9 -10   32.36    3.06   0
   7   0   4   -0.21    1.61   0
   7   5  -1    0.06    2.04   0
   7   9 -11   26.67    2.65   0
   8  -6   6    3.22    1.15   0
   8   1   3   14.42    2.19   0
   8   2   2   32.75    1.95   0
   8   4   0   20.73    2.08   0
   8   6  -3    1.50    2.27   0
   8   7  -5    8.79    2.36   0
   8   8  -7   -2.58    2.98   0
   9  -4   5    2.81    1.62   0
   9   0   3   29.87    1.99   0
   9   5  -2   13.81    2.90   0
  -4 -10 -13   64.81    2.74   0
  -4 -10 -12   12.79    2.27   0
  -4  -9 -14    1.37    2.49   0
  -4  -9 -13   65.73    2.98   0
  -4  -9 -12   48.99    3.07   0
  -4  -9 -11    5.30    2.02   0
  -4  -8 -11   -5.95    2.49   0
  -4  -8 -10   17.88    1.88   0
  -4  -7 -16   32.44    2.65   0
  -4  -7 -11    2.39    2.38   0
  -4  -7 -10  137.41    2.60   0
  -4  -6 -16   25.95    2.35   0
  -4  -6 -15   36.40    2.41   0
  -4  -6 -14   -4.95    2.01   0
  -4  -6 -13   72.40    2.55   0
  -4  -6 -12   -5.94    2.04   0
  -4  -6 -11   51.44    1.99   0
  -4  -5 -15    2.14    1.53   0
  -4  -5 -14   17.21    1.70   0
  -4  -5 -13    8.76    1.58   0
  -3 -12  -6   30.33    2.25   0
  -3 -11  -5   37.96    2.21   0
  -3  -9  -4   12.65    1.61   0
  -3  -8  -4  110.93    2.28   0
  -3  -7  -4   35.50    1.70   0
  -3  -3  -6    3.30    1.15   0
  -3  -1  -9    1.63    1.02   0
  -2 -15  -5    3.24    2.45   0
  -2 -14  -4   18.25    3.09   0
  -2 -13  -3   31.17    2.80   0
  -2  -9  -1  102.06    2.14   0
  -2  -8  -1   21.77    2.15   0
  -2  -7  -1   56.54    2.28   0
  -2  -6  -1  214.69    2.30   0
  -2  -2  -3  348.97    2.21   0
  -2  -1  -4   13.46    1.09   0
  -1 -15  -2    1.62    2.30   0
  -1 -14  -1   -3.12    1.90   0
  -1 -10   1  232.99    2.79   0
  -1  -5   1   16.07    1.12   0
   0 -16  -1   -2.02    2.85   0
   0 -15   0    0.10    2.82   0
   0 -12   2   18.53    1.66   0
   0  -8   3    3.17    1.11   0
   0  -7   3  296.14    2.21   0
   0   5  -8   55.54    0.99   0
   0   6 -15   49.86    1.10   0
   0   6 -14   38.20    1.01   0
   1 -10   4   20.68    1.21   0
   1   5  -5  277.45    2.02   0
   1   7 -17   -0.57    1.09   0
   1   7 -13   26.80    1.25   0
   1   7 -12   24.18    1.22   0
   2  -9   5  303.47    2.22   0
   2   5  -3    0.22    1.69   0
   2   6  -5  134.80    2.26   0
   2   7  -8   32.20    1.41   0
   2   8 -16   28.11    1.70   0
   2   8 -15    3.96    1.48   0
   2   8 -14   13.90    1.63   0
   3 -12   5   50.33    1.67   0
   3   5  -2    1.19    1.47   0
   3   8  -9   43.74    2.30   0
   4 -13   5  110.70    2.22   0
   4 -10   6   29.08    1.00   0
   4   0   4  203.73    1.91   0
   4   5  -1   -4.97    2.14   0
   4   9 -13   -0.39    1.76   0
   4   9 -12   21.20    2.65   0
   5   6  -2   -2.44    2.29   0
   5   7  -4   12.69    2.26   0
   6   3   2   42.19    2.31   0
   6   6  -2   63.09    2.15   0
   6   9  -9    4.92    2.68   0
   7  -4   6    3.32    1.17   0
   7   6  -2   55.82    2.93   0
   7   7  -4   93.42    2.82   0
   7   8  -6   78.55    3.41   0
   8   5  -1    3.73    2.06   0
   9   6  -3   32.67    3.44   0
   9   7  -5   68.62    3.84   0
  10   1   2   54.52    2.99   0
  10   3   0   16.34    2.86   0
  -4  -8 -15    0.81    1.94   0
  -4  -8 -14   16.27    2.06   0
  -4  -8 -13   12.42    1.95   0
  -4  -8 -12   16.04    1.92   0
  -4  -7 -15   -1.50    1.93   0
  -4  -7 -14    4.53    1.80   0
  -4  -7 -13    1.91    1.76   0
  -4  -7 -12   95.45    2.55   0
  -3 -12  -7    5.20    2.67   0
  -3 -11  -6    4.57    2.54   0
  -3  -9  -5   16.41    2.30   0
  -3  -5  -5   33.71    1.45   0
  -3  -1 -18   30.36    1.36   0
  -2 -15  -6    2.35    2.41   0
  -2 -12  -3   -0.02    2.46   0
  -2 -11  -2   89.13    2.47   0
  -1 -13  -1  104.41    3.18   0
  -1 -12   0  119.20    2.58   0
  -1  -9   1   63.59    1.76   0
  -1  -8   1  109.10    2.27   0
  -1  -6   1  675.63    3.41   0
   0 -13   1   46.49    2.66   0
   0 -11   2   76.11    2.31   0
   0   6 -16   32.62    0.93   0
   0   6 -13   37.56    0.98   0
   1 -15   1   21.66    2.71   0
   1 -14   2   24.96    1.96   0
   1 -12   3   45.08    2.17   0
   1  -9   4  211.66    2.07   0
   1  -8   4   43.54    1.31   0
   1  -6   4    8.25    0.73   0
   1   4  -3  392.39    2.19   0
   1   7 -18    0.35    1.01   0
   2 -14   3    0.04    2.21   0
   2 -12   4   20.47    1.72   0
   2  -8   5   43.24    0.98   0
   2  -6   5   10.60    0.49   0
   2   3   0   -0.50    1.60   0
   2   8 -18   31.91    1.69   0
   2   8 -17    1.36    1.35   0
   2   8 -12   46.20    1.97   0
   3   3   1   29.49    1.77   0
   4   8  -7   60.67    2.21   0
   5  -1   5   24.53    1.27   0
   5   2   3  137.16    2.40   0
   5   3   2   -1.66    1.39   0
   5   4   1  187.96    2.93   0
   5   8  -6   57.88    2.42   0
   6 -11   6    1.67    0.82   0
   6   2   3   32.02    1.56   0
   6   4   1  332.12    3.39   0
   7  -1   5   18.17    1.73   0
   7   2   3   26.42    2.17   0
   7   3   2   72.78    2.16   0
   7   4   1    1.91    1.68   0
   7   5   0   -1.78    2.48   0
   7   9  -8   -2.63    2.90   0
   8  -5   6    4.27    1.23   0
   8   0   4  139.77    2.48   0
   8   6  -2    2.12    2.13   0
   9   1   3    8.41    2.25   0
   9   2   2   17.98    1.98   0
   9   4   0   40.50    2.60   0
   9   5  -1    0.07    2.94   0
  -3 -13 -10   38.98    3.30   0
  -3 -10  -6   49.15    2.71   0
  -3  -8  -5   32.91    1.79   0
  -3  -6  -5  196.65    2.44   0
  -3  -4  -6   22.46    1.30   0
  -3  -3  -7  154.25    2.09   0
  -3  -2  -8    6.44    1.25   0
  -3  -1 -10   13.84    1.10   0
  -2 -14  -5   11.00    2.39   0
  -2 -13  -4   -0.96    2.13   0
  -2 -10  -2  132.65    2.47   0
  -2   2 -18   19.88    0.69   0
  -1 -15  -3   12.99    2.47   0
  -1 -14  -2   23.66    2.25   0
  -1 -11   0    1.88    1.48   0
  -1  -7   1   15.01    1.34   0
  -1  -3   0    5.06    1.04   0
   0 -16  -2   44.21    3.47   0
   0 -15  -1   64.54    3.40   0
   0 -14   0  129.79    3.51   0
   0   2  -2 1884.53    2.63   0
   0   6 -17    3.10    0.74   0
   0   6 -12   95.76    1.28   0
   1 -16   0    0.55    2.48   0
   1  -7   4  126.70    1.47   0
   1   6  -7    0.72    0.88   0
   1   7 -19    6.24    1.17   0
   1   7 -11   45.90    1.22   0
   2 -15   2   -2.96    2.62   0
   2  -7   5   19.28    0.66   0
   2   7  -7  197.49    2.56   0
   2   8 -11    4.54    1.61   0
   3   6  -3  126.10    2.19   0
   3   7  -5    2.27    2.01   0
   3   9 -17    0.68    1.68   0
   3   9 -15    1.95    2.04   0
   3   9 -14   22.22    2.25   0
   4  -9   6   33.56    0.84   0
   4   7  -4   30.77    1.75   0
   5 -13   5    4.47    1.51   0
   5   5   0   48.56    1.84   0
   5   9  -8   66.55    2.92   0
   6   6  -1  180.88    3.32   0
   6  10 -12   -1.86    2.85   0
   7   8  -5  109.30    3.26   0
   8   5   0   92.22    3.42   0
   8   8  -5   80.38    3.74   0
   9   6  -2    4.35    3.26   0
   9   7  -4    0.88    2.43   0
  -3 -12 -10  286.12    4.71   0
  -3 -12  -9   11.85    2.33   0
  -3 -10  -7   84.63    3.01   0
  -3  -9  -6    0.70    1.76   0
  -3  -5  -6   51.88    2.01   0
  -3  -2 -19    0.31    1.21   0
  -3  -1 -11  124.80    1.66   0
  -2 -14  -6   75.90    2.98   0
  -2 -13  -5   74.61    3.46   0
  -2 -12  -4   25.98    2.83   0
  -2 -11  -3  195.08    3.10   0
  -2  -9  -2    0.59    1.50   0
  -2  -8  -2  100.03    2.53   0
  -2  -5  -2  131.84    1.90   0
  -1 -15  -4   13.73    3.38   0
  -1 -12  -1   13.85    2.41   0
  -1 -10   0    6.13    2.07   0
   0 -12   1   -1.02    2.07   0
   0 -10   2  115.80    2.04   0
   0   4  -5    1.54    0.78   0
   0   6 -11   65.19    1.16   0
   1 -13   2    4.99    2.13   0
   1 -11   3    6.21    1.83   0
   1   7 -10   25.84    1.31   0
   2   4  -1    3.08    1.18   0
   2   8 -10   79.55    2.04   0
   3 -13   4   32.09    2.00   0
   3   1   3  771.53    2.93   0
   3   9 -13    8.69    1.46   0
   3   9 -12   26.21    2.25   0
   4 -12   5  113.65    2.05   0
   4   4   1    3.18    1.94   0
   4   9  -9  131.30    3.16   0
   5  -3   6  173.43    1.48   0
   5   6  -1  141.90    3.01   0
   5   8  -5  121.29    2.73   0
   5  10 -14   11.40    2.23   0
   5  10 -12   10.18    2.85   0
   6  10 -11  102.16    3.64   0
   7  -3   6    9.79    1.20   0
   8  -4   6   39.19    1.48   0
   8   1   4  292.47    3.57   0
   8   9  -7    2.43    3.28   0
   9  -2   5    5.25    1.93   0
   9   0   4   -0.66    2.05   0
   9   3   2  113.29    3.33   0
   9   4   1   10.88    2.82   0
   9   7  -3    5.56    3.32   0
  10   3   1    1.03    2.19   0
  -3 -12 -12   56.00    3.72   0
  -3 -12 -11    1.30    2.21   0
  -3 -11  -9    2.51    2.62   0
  -3 -10  -8    1.77    2.42   0
  -3  -9  -7    4.41    2.37   0
  -3  -7  -6   -1.54    1.41   0
  -3  -4  -7   60.25    1.92   0
  -3  -3  -8   61.74    1.69   0
  -3  -2 -18    0.55    1.28   0
  -3  -2  -9    2.63    0.92   0
  -3  -1 -15    6.54    1.07   0
  -3  -1 -14   -0.70    1.17   0
  -3  -1 -13   74.82    1.48   0
  -2 -14  -7   40.11    2.79   0
  -2 -13  -6    2.73    2.79   0
  -2 -10  -3   14.97    1.64   0
  -2  -7  -2  299.21    2.81   0
  -2  -6  -2   67.43    1.77   0
  -2  -3  -3   18.30    1.11   0
  -1 -14  -3   -1.60    2.12   0
  -1 -13  -2   10.79    1.95   0
  -1  -9   0   29.77    1.99   0
  -1   4  -9  105.81    0.69   0
   0 -15  -2   55.35    3.35   0
   0 -13   0    5.64    2.50   0
   0  -9   2  264.51    2.82   0
   0  -4   2  535.90    2.23   0
   0   5  -7   66.57    1.07   0
   0   6 -18    8.10    0.72   0
   1 -16  -1   85.29    3.71   0
   1 -15   0    3.04    2.90   0
   1 -14   1    5.62    2.32   0
   1   2   0   17.19    0.96   0
   1   5  -4    7.90    1.30   0
   2 -13   3   26.46    1.64   0
   2 -11   4   16.99    1.26   0
   2   6  -4   -0.41    1.15   0
   2   7  -6    9.65    1.73   0
   3   8  -7   11.49    1.60   0
   4   5   0    4.32    1.53   0
   4   9  -8  251.43    3.79   0
   4  10 -15   24.75    2.62   0
   5 -10   6   -0.21    0.75   0
   6   0   5    0.38    1.52   0
   6   7  -2  104.58    2.66   0
   6   8  -4    2.16    1.92   0
   6   9  -6    2.50    2.57   0
   7   0   5   83.57    2.14   0
   7   5   1    2.09    2.38   0
   7   9  -6    5.88    2.90   0
   7  10  -9   -1.20    2.92   0
   8   7  -2  179.04    4.15   0
   8   8  -4   20.38    3.07   0
   8   9  -6    3.93    3.08   0
   9   2   3    2.60    2.44   0
  -3 -11 -11    6.94    2.85   0
  -3 -11 -10   12.00    2.18   0
  -3 -10  -9   44.35    2.93   0
  -3  -9  -8    3.45    2.38   0
  -3  -7  -7   38.85    2.23   0
  -3  -6  -7  538.41    4.03   0
  -3  -5  -7    2.00    1.28   0
  -3  -3 -19    0.77    1.57   0
  -3  -2 -17   26.73    1.48   0
  -3  -2 -10   89.22    1.75   0
  -2 -14  -9   21.67    3.13   0
  -2 -14  -8   14.33    2.48   0
  -2 -12  -5    0.81    1.96   0
  -2 -11  -4   22.30    2.08   0
  -2  -9  -3   13.78    1.60   0
  -2   0  -6    7.17    0.70   0
  -2   1 -20    2.85    0.83   0
  -2   2 -17   19.19    0.70   0
  -1 -15  -5   60.36    3.12   0
  -1 -14  -4   91.20    3.62   0
  -1 -12  -2  118.99    3.15   0
  -1 -11  -1    4.04    1.71   0
  -1  -8   0  182.77    2.66   0
  -1  -4   0    1.22    1.03   0
   0 -14  -1    3.55    2.14   0
   0 -11   1  173.47    2.86   0
   0  -8   2   23.73    1.71   0
   1 -12   2  101.55    2.61   0
   1 -10   3   19.10    1.67   0
   1   3  -1  393.47    2.05   0
   1   6  -6    1.11    0.88   0
   1   7  -9  338.68    2.62   0
   2 -15   1   55.14    3.08   0
   2 -14   2    2.73    2.10   0
   2   5  -2  124.23    1.92   0
   2   8  -9  103.97    2.16   0
   3 -14   3    9.29    2.07   0
   3 -10   5  102.75    1.57   0
   3   6  -2   12.03    2.16   0
   3   9 -10   15.84    1.97   0
   4  -8   6   55.87    0.82   0
   4  -1   5   31.85    1.03   0
   4   1   4   17.92    1.41   0
   4  10 -13   13.21    2.44   0
   4  10 -12   -2.99    2.28   0
   5   0   5   44.21    1.47   0
   5   7  -2   83.95    2.30   0
   5   8  -4   11.82    1.75   0
   5  10 -10  135.59    3.14   0
   6   3   3  188.87    2.54   0
   6   5   1   16.59    1.71   0
   6   6   0  306.38    3.89   0
   6  10  -9    3.74    2.25   0
   7   2   4   68.39    2.29   0
   7   3   3  115.79    2.36   0
   7   6   0   47.14    2.99   0
   7  10  -8    4.57    3.13   0
   8   0   5    3.35    1.74   0
   9  -1   5   43.68    2.40   0
   9   1   4   74.84    2.77   0
   9   7  -2    6.57    3.06   0
  -3 -11 -13   15.03    2.35   0
  -3 -11 -12    7.04    2.11   0
  -3 -10 -11    1.58    2.52   0
  -3 -10 -10   29.48    2.22   0
  -3  -9  -9   20.27    2.52   0
  -3  -8  -8  104.37    2.47   0
  -3  -7  -8   29.40    2.12   0
  -3  -4  -8    5.57    1.24   0
  -3  -3 -18    8.37    1.67   0
  -3  -3  -9  136.66    2.02   0
  -3  -2 -16   47.35    1.67   0
  -3  -2 -11   80.20    1.75   0
  -2 -13  -8   -0.32    2.94   0
  -2 -13  -7   51.23    2.71   0
  -2 -12  -6   14.05    2.65   0
  -2 -11  -5  139.56    3.40   0
  -2 -10  -4   23.71    1.83   0
  -2  -8  -3  175.14    2.47   0
  -2  -7  -3    6.98    1.87   0
  -2  -4  -3  134.86    1.71   0
  -2  -1  -5   72.75    1.25   0
  -1 -15  -6   -0.44    2.49   0
  -1 -13  -3   25.28    2.20   0
  -1 -10  -1   99.06    2.59   0
  -1  -7   0   30.12    1.47   0
  -1  -6   0  355.61    2.78   0
  -1  -5   0 1883.01    4.89   0
  -1  -2  -1 1131.63    2.81   0
   0 -15  -3   22.73    3.24   0
   0 -12   0    0.36    2.33   0
   0  -7   2  349.90    2.60   0
   0  -6   2   58.46    1.45   0
   0  -5   2  203.87    1.61   0
   0   3  -3   74.90    1.05   0
   0   6 -10   77.58    1.16   0
   1 -16  -2   10.51    3.28   0
   1 -13   1   83.33    2.79   0
   1   1   1   37.96    0.81   0
   2 -12   3    2.78    1.72   0
   2 -10   4   22.97    1.40   0
   2   0   3    1.41    0.61   0
   3 -15   2   19.66    2.08   0
   3 -12   4   15.81    1.65   0
   3   0   4    0.30    0.94   0
   4  10 -11   10.47    2.72   0
   5   3   3  113.80    2.04   0
   5   5   1   -1.01    1.49   0
   5  10  -9   -2.07    2.05   0
   6   2   4   18.74    1.40   0
   6   7  -1    1.65    2.48   0
   6   8  -3    1.34    1.96   0
   6   9  -5   43.29    2.84   0
   6  10  -8   29.99    2.34   0
   8   2   4   67.07    2.59   0
   8   6   0   30.22    2.40   0
   8   8  -3   -3.62    2.38   0
   8   9  -5    4.48    2.39   0
   9  -4   6    2.91    1.45   0
  -3 -10 -14   12.15    2.21   0
  -3 -10 -13   17.20    2.25   0
  -3 -10 -12   20.01    2.20   0
  -3  -9 -11    5.09    2.36   0
  -3  -9 -10   47.91    2.20   0
  -3  -8  -9  155.99    2.79   0
  -3  -6  -8   23.11    1.57   0
  -3  -5 -18   10.99    2.00   0
  -3  -5  -8   74.73    1.82   0
  -3  -4 -18    1.51    1.84   0
  -3  -4  -9   15.69    1.76   0
  -3  -3 -17    1.93    1.64   0
  -3  -3 -10  204.58    2.45   0
  -3  -2 -15   24.51    1.53   0
  -3  -2 -14   32.29    1.52   0
  -3  -2 -13  100.44    1.90   0
  -3  -2 -12  239.49    2.38   0
  -2 -13  -9   75.90    3.74   0
  -2 -12  -7   13.76    2.89   0
  -2  -9  -4  387.93    3.86   0
  -2  -6  -3  186.85    2.29   0
  -2  -5  -3  120.69    1.87   0
  -2   2 -11   -0.83    0.35   0
  -1 -15  -7    1.20    2.67   0
  -1 -14  -5    2.70    2.37   0
  -1 -13  -4   15.55    2.88   0
  -1 -12  -3   30.83    2.72   0
  -1 -11  -2   74.46    2.74   0
   0 -14  -2    3.23    1.92   0
   0 -13  -1   54.38    2.36   0
   0 -10   1    7.91    1.41   0
   0   6 -19    2.27    0.59   0
   1 -15  -1   53.13    2.77   0
   1 -14   0    4.80    2.10   0
   1  -9   3    2.18    1.03   0
   1   4  -2  164.80    1.61   0
   1   7  -8   10.38    1.28   0
   2   6  -3   62.67    2.05   0
   2   7  -5  217.24    2.67   0
   2   8  -8   95.52    1.90   0
   2   9 -15   11.87    1.62   0
   2   9 -14   22.48    1.74   0
   2   9 -13   10.95    1.51   0
   3   3   2  474.79    3.02   0
   3   4   1   -1.25    1.38   0
   4 -13   4   12.27    1.56   0
   4   8  -4    1.71    1.51   0
   4   9  -6  117.67    3.09   0
   4  10 -10   -3.94    2.41   0
   5 -12   5    2.77    1.25   0
   5  -2   6   12.65    0.89   0
   5   8  -3  258.84    3.43   0
   5   9  -5   30.70    2.85   0
   5  10  -8  107.75    3.39   0
   6   1   5    1.62    1.50   0
   6  10  -7   26.55    2.98   0
   7   1   5   18.51    1.99   0
   7  10  -7   -0.51    2.42   0
   8  -2   6   -0.65    1.48   0
   9   0   5    1.56    1.99   0
   9   3   3   26.41    2.27   0
   9   6   0    4.66    2.34   0
  -3  -9 -15   80.03    2.76   0
  -3  -9 -14    0.83    1.99   0
  -3  -9 -13   -0.86    1.88   0
  -3  -9 -12    4.03    1.96   0
  -3  -8 -16   17.63    2.55   0
  -3  -8 -15   94.91    3.14   0
  -3  -8 -11   21.62    2.55   0
  -3  -8 -10    8.93    1.80   0
  -3  -7 -17   35.12    2.76   0
  -3  -7 -10   -4.22    2.06   0
  -3  -7  -9   13.47    1.51   0
  -3  -6 -17   14.79    2.21   0
  -3  -6  -9  123.08    2.19   0
  -3  -5 -17   29.88    2.20   0
  -3  -5  -9    7.07    1.34   0
  -3  -4 -17   16.07    2.04   0
  -3  -4 -10    8.22    1.66   0
  -3  -3 -16    5.04    1.58   0
  -3  -3 -15    6.48    1.58   0
  -3  -3 -11   63.30    1.85   0
  -2 -13 -11    7.46    3.30   0
  -2 -13 -10   32.57    2.59   0
  -2 -12  -8    4.70    2.86   0
  -2 -11  -6  148.71    3.01   0
  -2 -10  -5   -1.22    1.71   0
  -2  -8  -4    2.83    2.07   0
  -2  -3  -4   59.93    1.30   0
  -2   1 -19    9.72    0.92   0
  -1 -14  -6   68.48    3.39   0
  -1  -9  -1   39.43    1.64   0
   0 -15  -4    9.26    2.42   0
   0 -11   0   -3.82    2.07   0
   0   6  -9   20.00    0.83   0
   1 -11   2   66.35    1.79   0
   1  -8   3  133.65    1.81   0
   1   6  -5   50.40    1.54   0
   1   8 -16    3.85    1.05   0
   1   8 -15    8.67    1.18   0
   1   8 -13   36.78    1.40   0
   2 -15   0   34.41    3.01   0
   2 -14   1    5.63    2.26   0
   2 -13   2    3.40    1.63   0
   2  -9   4  433.09    2.76   0
   2   4   0  170.30    2.21   0
   2   8  -7   41.49    1.88   0
   3 -13   3   27.92    2.10   0
   3  -9   5   18.03    0.88   0
   3   5   0    2.21    1.47   0
   3   7  -3  187.25    2.48   0
   3   8  -5   98.50    2.20   0
   3  10 -16    8.43    1.91   0
   3  10 -15   93.28    2.76   0
   3  10 -14   98.22    2.86   0
   3  10 -13    0.64    1.96   0
   4  -7   6  146.31    0.94   0
   4   4   2   61.96    1.77   0
   4   5   1  515.65    3.64   0
   4  10  -9    1.37    2.44   0
   5   7  -1  136.65    2.60   0
   5  10  -7   29.37    2.78   0
   6  -1   6  689.90    3.58   0
   6   5   2  183.74    2.81   0
   6   6   1   10.96    2.42   0
   6   8  -2    3.41    2.01   0
   6   9  -4   18.50    2.17   0
   6  11 -10    8.60    3.23   0
   7 -10   6    5.12    0.81   0
   7  -1   6   -1.28    1.37   0
   7   4   3   36.15    1.89   0
   7   5   2   71.28    2.43   0
   7   6   1   22.35    2.17   0
   7   8  -2   39.12    2.58   0
   7  10  -6   -0.36    2.97   0
   8   1   5   18.11    2.02   0
   8   4   3    1.40    2.44   0
   8   5   2   23.95    2.67   0
   8   6   1    8.57    2.93   0
   8   8  -2    2.51    2.30   0
   8   9  -4    0.92    2.41   0
  -3  -8 -14    3.80    1.99   0
  -3  -8 -13   12.07    1.93   0
  -3  -8 -12   -2.30    1.68   0
  -3  -7 -16   27.35    2.10   0
  -3  -7 -15   52.24    2.63   0
  -3  -7 -14   -5.23    2.36   0
  -3  -7 -13   54.53    2.57   0
  -3  -7 -12   22.71    2.32   0
  -3  -7 -11    3.82    1.57   0
  -3  -6 -16   51.36    2.42   0
  -3  -6 -15   46.38    2.36   0
  -3  -6 -11   15.84    2.01   0
  -3  -6 -10   12.41    1.45   0
  -3  -5 -16   11.58    1.98   0
  -3  -5 -11   -2.00    1.81   0
  -3  -5 -10   17.41    1.48   0
  -3  -4 -16   90.19    2.36   0
  -3  -4 -15   -1.48    1.68   0
  -3  -4 -12   56.96    1.90   0
  -3  -4 -11   38.92    1.79   0
  -3  -3 -14  102.20    2.11   0
  -3  -3 -13  138.61    2.23   0
  -3  -3 -12   22.70    1.32   0
  -2 -12  -9  100.82    3.00   0
  -2 -11  -7   59.90    2.44   0
  -2 -10  -6    6.78    2.46   0
  -2  -9  -5  300.79    3.24   0
  -2  -7  -4  493.74    3.49   0
  -2  -6  -4   68.98    2.07   0
  -2  -4  -4   10.59    1.61   0
  -2   2 -15    7.12    0.57   0
  -2   2 -12   -0.59    0.40   0
  -1 -14  -7    7.67    2.86   0
  -1 -13  -5   57.44    2.68   0
  -1 -12  -4  167.47    3.68   0
  -1 -11  -3   11.16    2.37   0
  -1 -10  -2  506.72    3.98   0
  -1  -8  -1  195.90    2.37   0
  -1  -3  -1  218.50    1.96   0
   0 -15  -5    2.55    3.07   0
   0 -14  -3   11.31    2.20   0
   0 -13  -2   84.40    3.05   0
   0 -12  -1    3.55    2.24   0
   0  -9   1  284.76    2.71   0
   0  -2   1 2194.58    2.88   0
   0   5  -6  155.20    1.37   0
   1 -15  -2   50.42    2.73   0
   1 -14  -1   -5.92    2.63   0
   1 -13   0   12.23    2.39   0
   1 -12   1   10.52    1.54   0
   1  -3   3  622.97    1.36   0
   1   5  -3   10.61    1.39   0
   1   8 -17   74.01    1.62   0
   1   8 -12  278.75    2.52   0
   2 -11   3  205.20    2.73   0
   2   2   2   -0.74    1.38   0
   2   5  -1  215.63    2.51   0
   2   9 -11   12.59    1.63   0
   3 -15   1    1.34    2.62   0
   3 -14   2   27.04    2.42   0
   3 -11   4   19.78    1.36   0
   3   9  -7   -3.66    2.04   0
   3  10 -12    8.99    2.02   0
   4   0   5    3.10    1.11   0
   4   6   0  247.96    2.86   0
   4   8  -3   16.48    1.71   0
   4  10  -8   55.68    2.88   0
   5  -9   6    5.68    0.81   0
   5   5   2    5.24    2.15   0
   5   8  -2   17.18    2.51   0
   5   9  -4    7.13    2.62   0
   5  11 -11    8.83    2.29   0
   6 -12   5  147.05    2.36   0
   6   7   0  162.98    3.43   0
   6  10  -6    8.79    2.25   0
   6  11  -9   -0.11    2.83   0
   7   3   4   43.58    1.84   0
   7   9  -3   25.30    3.19   0
   7  10  -5   -1.01    2.94   0
   8  -1   6    4.39    1.60   0
   8   7   0  134.07    3.29   0
   8   9  -3   47.01    3.65   0
   9   4   3  120.77    3.55   0
   9   5   2   36.13    3.20   0
   9   6   1   23.08    3.37   0
  -3  -6 -14   39.53    1.98   0
  -3  -6 -13   -3.29    1.59   0
  -3  -6 -12    2.60    1.41   0
  -3  -5 -15   44.22    1.84   0
  -3  -5 -14   30.19    1.66   0
  -3  -5 -13    7.73    1.81   0
  -3  -5 -12   20.02    1.46   0
  -3  -4 -14   22.44    1.53   0
  -3  -4 -13   15.48    1.40   0
  -2 -12 -13   -1.62    2.79   0
  -2 -12 -12    6.05    3.21   0
  -2 -12 -11   45.72    3.11   0
  -2 -12 -10    1.43    2.13   0
  -2 -10  -7    0.50    2.33   0
  -2  -8  -5   34.18    2.12   0
  -2  -5  -4  319.60    2.58   0
  -2  -2  -5    3.66    0.84   0
  -2   0  -7    1.55    0.67   0
  -2   2 -13   44.08    0.70   0
  -1 -14  -8   15.14    2.49   0
  -1 -13  -6   47.65    3.08   0
  -1  -9  -2  187.97    2.82   0
  -1  -7  -1    9.31    1.31   0
   0 -14  -4   22.35    2.95   0
   0 -10   0   14.86    1.97   0
   0  -8   1    0.93    1.54   0
   0   4  -4    1.19    0.87   0
   1 -10   2  531.80    3.53   0
   1  -7   3   23.08    1.06   0
   1   7  -7   22.37    1.09   0
   1   8 -18    2.32    1.05   0
   1   8 -11   57.94    1.50   0
   2  -8   4    2.11    0.78   0
   2   7  -4   74.52    2.07   0
   2   9 -10   17.95    1.65   0
   3  -8   5   33.48    0.90   0
   3   8  -4    1.45    1.95   0
   3  10 -11   26.47    1.89   0
   3  10 -10   52.43    2.48   0
   4 -12   4    1.85    1.40   0
   4   7  -1  106.63    2.29   0
   4  11 -13    0.73    2.68   0
   5 -13   4   22.48    1.64   0
   5  -1   6   -0.57    1.02   0
   5   4   3  341.81    3.16   0
   5   6   1   26.35    1.83   0
   5  10  -6    9.23    2.11   0
   5  11 -10   16.32    2.28   0
   6   8  -1   -1.84    2.77   0
   6   9  -3   85.05    2.74   0
   6  11  -8   11.62    3.00   0
   7  -5   7    0.30    0.88   0
   7   0   6    6.90    1.67   0
   7   2   5  204.68    3.05   0
   7   8  -1   -1.39    2.06   0
   9  -1   6    0.46    1.80   0
   9   1   5   39.88    1.99   0
   9   3   4    2.99    2.43   0
   9   7   0    4.25    2.48   0
  -2 -11  -9    3.56    2.05   0
  -2 -10  -8   -5.05    2.33   0
  -2  -9  -6    9.15    1.76   0
  -2  -7  -5   40.52    2.04   0
  -2  -1  -6  208.31    1.49   0
  -1 -14  -9   10.22    2.43   0
  -1 -13  -7   36.20    3.32   0
  -1 -12  -5   23.42    2.05   0
  -1 -11  -4   39.38    2.75   0
  -1 -10  -3   18.61    2.21   0
  -1  -6  -1  248.84    2.29   0
  -1  -5  -1  571.72    2.87   0
  -1  -4  -1  701.29    2.89   0
  -1  -1  -2  185.19    1.13   0
   0 -15  -6   23.63    2.79   0
   0 -13  -3   31.46    2.65   0
   0 -12  -2   29.73    2.49   0
   0 -11  -1  163.16    3.03   0
   0  -7   1    5.13    1.52   0
   0   6  -8  127.21    1.35   0
   1 -15  -3   20.33    2.58   0
   1 -11   1    3.44    1.79   0
   1  -6   3  130.60    1.33   0
   1   8 -10    7.16    1.19   0
   2 -15  -1    2.18    2.18   0
   2 -14   0   51.92    2.79   0
   2 -13   1   62.49    2.70   0
   2 -12   2   56.00    1.90   0
   2   6  -2    3.64    1.36   0
   2   8  -6  356.95    3.05   0
   2   9  -9   18.83    1.82   0
   3 -12   3   38.45    1.80   0
   3   7  -2   30.74    1.66   0
   4 -10   5    8.29    0.96   0
   4   9  -4   51.93    2.78   0
   4  10  -7   40.10    2.20   0
   4  11 -12    3.96    2.08   0
   4  11 -11   93.65    3.32   0
   5   3   4   19.37    1.48   0
   5   9  -3   -3.66    2.48   0
   5  10  -5  163.70    3.66   0
   6   0   6  258.30    2.55   0
   6   2   5   20.47    1.44   0
   7  -6   7    2.25    0.66   0
   7   5   3  109.90    3.12   0
   7   7   1   39.51    3.02   0
   7  10  -4    9.47    2.98   0
   7  11  -7    3.42    2.37   0
   8  -5   7   15.25    1.19   0
   8   0   6  166.46    2.72   0
   8   2   5  110.14    2.47   0
   8   5   3    0.44    2.61   0
   8   6   2   25.80    3.03   0
   8   9  -2   75.65    3.79   0
   8  10  -4    8.28    3.21   0
  -2 -11 -14    9.52    2.96   0
  -2 -11 -13   -5.20    2.60   0
  -2 -11 -12    1.70    2.12   0
  -2 -11 -11    5.67    2.16   0
  -2 -10  -9   -3.71    2.51   0
  -2  -9  -7    3.92    1.79   0
  -2  -8  -6    2.70    1.48   0
  -2  -6  -5   14.10    1.46   0
  -2  -5  -5  154.83    2.40   0
  -2  -4  -5  964.69    4.07   0
  -2  -3  -5   24.08    1.17   0
  -2  -1 -20    3.58    1.34   0
  -1 -13  -8    6.15    2.91   0
  -1 -12  -6   56.51    3.05   0
  -1  -8  -2   44.98    1.64   0
   0 -15  -7   -3.35    2.44   0
   0 -14  -5    8.53    2.24   0
   0  -9   0   -2.35    1.86   0
   0   7 -15   50.82    1.05   0
   0   7 -14   35.35    0.96   0
   0   7 -13   64.89    1.16   0
   1 -15  -4   41.15    3.45   0
   1 -14  -2  108.07    3.14   0
   1 -13  -1   -3.37    2.38   0
   1 -12   0  125.42    2.73   0
   1  -9   2  183.17    2.39   0
   1  -5   3   85.12    0.98   0
   1  -4   3  178.32    1.04   0
   1   6  -4  325.19    2.35   0
   1   7  -6  161.07    2.10   0
   1   8  -9   72.09    1.62   0
   2 -10   3   15.98    1.37   0
   3 -15   0    1.45    2.62   0
   3 -14   1   20.03    2.32   0
   3 -13   2   86.83    2.46   0
   3 -10   4   78.31    1.55   0
   3   4   2  101.65    2.20   0
   3  10  -9   -1.51    1.70   0
   4 -14   2   21.25    2.33   0
   4 -13   3    6.29    1.74   0
   4   4   3  122.53    2.37   0
   4   5   2   83.56    1.99   0
   4   6   1    4.18    2.13   0
   4   8  -2    6.98    1.69   0
   4  10  -6   -3.22    2.56   0
   5   8  -1    7.75    1.91   0
   5  11  -8   30.62    2.49   0
   6  -5   7   17.56    0.68   0
   6   4   4   -0.08    2.10   0
   6   5   3  153.45    2.73   0
   6   6   2   80.50    2.49   0
   6   7   1   83.87    2.49   0
   7   8   0   15.86    2.65   0
   7  11  -6    1.27    2.36   0
   8  -6   7   -1.30    0.89   0
   8  -3   7   -2.86    1.40   0
   9   0   6    6.21    1.99   0
   9   5   3    5.51    3.02   0
   9   6   2   51.38    3.33   0
   9   7   1   60.23    3.77   0
  -2 -10 -15   47.04    3.12   0
  -2 -10 -11   25.95    2.70   0
  -2 -10 -10   89.38    2.61   0
  -2  -9  -8    0.60    1.78   0
  -2  -8  -7    1.33    2.08   0
  -2  -7  -6   44.05    1.69   0
  -2  -2  -6    8.49    1.15   0
  -1 -13 -10   21.26    3.17   0
  -1 -13  -9   -5.04    2.35   0
  -1 -12  -7   92.81    3.39   0
  -1 -11  -5  212.98    3.21   0
  -1 -10  -4   14.37    2.18   0
  -1  -9  -3   -1.64    1.45   0
  -1  -7  -2  339.21    3.09   0
  -1   3  -6   26.36    0.32   0
  -1   5 -13    0.91    0.28   0
   0 -14  -6   42.53    3.24   0
   0 -12  -3   44.55    2.71   0
   0 -10  -1   16.03    1.97   0
   0  -6   1   -0.68    0.92   0
   0  -3   1   30.25    1.07   0
   0   7 -12    9.55    0.82   0
   1   0   2    1.03    0.60   0
   1   3   0    2.60    1.05   0
   1   4  -1  278.29    1.95   0
   2 -15  -2    2.62    2.92   0
   2  -7   4  453.43    2.20   0
   2   7  -3   13.42    1.37   0
   2   8  -5   16.01    1.48   0
   2   9  -8   75.41    1.84   0
   3   3   3 1583.45    4.95   0
   3   6   0  360.31    3.04   0
   3   8  -3   -2.75    1.50   0
   3   9  -5  126.07    2.43   0
   3  10  -8   11.49    1.63   0
   4  -6   6    0.41    0.38   0
   4   7   0   20.44    1.73   0
   4   9  -3   21.70    2.27   0
   4  11  -9   84.24    2.75   0
   5   0   6   -0.16    1.22   0
   5   2   5   12.53    1.28   0
   5   5   3  235.92    3.21   0
   5   6   2  184.41    3.09   0
   5   7   1   32.97    2.42   0
   5   9  -2  350.68    4.40   0
   5  10  -4   20.68    2.89   0
   5  11  -7   18.14    2.26   0
   6  -3   7  230.28    1.87   0
   6   8   0  348.05    4.18   0
   7  -2   7    2.45    1.15   0
   7   1   6   -0.02    1.29   0
   7   9  -1    5.78    3.07   0
   8   9  -1   -2.48    2.99   0
   8  10  -3    1.63    2.35   0
   9   4   4   -0.55    1.98   0
  -2 -10 -14    2.16    1.97   0
  -2 -10 -13    3.55    1.99   0
  -2 -10 -12   94.28    2.75   0
  -2  -9 -16    3.02    2.60   0
  -2  -9 -10   -0.69    2.37   0
  -2  -8  -8    2.37    2.09   0
  -2  -7  -7   58.11    2.25   0
  -2  -6  -6   30.58    1.53   0
  -2  -5  -6  183.57    2.41   0
  -2  -1 -19    9.76    1.46   0
  -2  -1  -7  106.25    1.35   0
  -2   0  -8  277.55    1.58   0
  -1 -13 -12  145.12    4.23   0
  -1 -13 -11   16.26    2.64   0
  -1 -12  -8    9.38    2.88   0
  -1 -11  -6  124.89    3.37   0
  -1  -6  -2  460.14    3.18   0
  -1   4  -8    5.04    0.32   0
   0 -14  -7   90.15    3.98   0
   0 -13  -5   20.62    2.92   0
   0 -11  -2   75.53    2.15   0
   0  -8   0   36.25    1.87   0
   0  -5   1   17.60    0.98   0
   0  -4   1  394.96    1.91   0
   0   5  -5  464.83    2.13   0
   0   6  -7    6.67    0.78   0
   0   7 -16   12.75    0.74   0
   0   7 -11  135.03    1.48   0
   1 -15  -5    8.51    2.53   0
   1 -14  -3   -4.91    2.19   0
   1 -13  -2   15.39    2.69   0
   1 -10   1  108.06    2.28   0
   1  -8   2   47.93    1.53   0
   1   5  -2    9.74    1.48   0
   1   8  -8  162.74    2.13   0
   2 -14  -1   46.21    2.96   0
   2 -13   0   -1.64    2.30   0
   2 -12   1    6.52    1.97   0
   2 -11   2   86.40    1.84   0
   2   5   0   97.31    1.77   0
   2   9  -7    8.29    1.90   0
   2  10 -16   13.62    1.49   0
   2  10 -15    3.45    1.49   0
   2  10 -14   -0.68    1.45   0
   2  10 -13    8.46    1.52   0
   2  10 -12   10.94    1.52   0
   3  -7   5    2.72    0.52   0
   3  -1   5   60.43    0.90   0
   3  10  -7   91.01    2.73   0
   3  11 -13   -0.27    2.27   0
   3  11 -12    1.17    2.01   0
   4 -11   4    0.53    1.32   0
   4   3   4  186.95    2.13   0
   4   8  -1   52.25    2.57   0
   4  10  -5  123.91    2.84   0
   5 -12   4    2.76    1.31   0
   5   4   4  340.30    3.34   0
   5   8   0   92.34    2.94   0
   5  11  -6    0.50    2.59   0
   5  12 -10   22.49    2.91   0
   6   9  -1    1.15    2.12   0
   6  11  -5   47.68    2.67   0
   6  12  -8    4.17    3.06   0
   7   6   3   49.03    2.74   0
   7   7   2   47.28    2.87   0
   8  -2   7   21.01    1.56   0
   8   6   3    4.98    2.73   0
   8   7   2    8.31    2.70   0
   8  10  -2    2.99    3.20   0
   9   3   5   13.99    2.49   0
  -2  -9 -15   12.94    2.06   0
  -2  -9 -14   11.64    2.57   0
  -2  -9 -13   -1.21    2.46   0
  -2  -9 -12   27.46    2.45   0
  -2  -9 -11   80.60    2.44   0
  -2  -8 -17    0.96    2.62   0
  -2  -8  -9  173.42    3.21   0
  -2  -7 -18    3.20    2.32   0
  -2  -6  -7    2.30    1.74   0
  -2  -4  -6   36.03    1.39   0
  -2  -3  -6  631.88    2.98   0
  -1 -12  -9   25.03    2.38   0
  -1 -11  -7   21.21    2.54   0
  -1 -10  -5  117.59    2.40   0
  -1  -9  -4  222.26    2.78   0
  -1  -8  -3  130.40    2.19   0
  -1  -5  -2  156.56    2.05   0
  -1  -2  -2    7.56    0.90   0
  -1   5 -12    9.14    0.34   0
   0 -14  -8   -3.52    3.05   0
   0 -12  -4    8.93    2.75   0
   1 -15  -6   60.84    3.82   0
   1 -14  -4   65.05    3.39   0
   1 -12  -1   26.40    1.89   0
   1 -11   0    1.23    1.42   0
   1   2   1 1107.60    2.97   0
   1   7  -5   -0.93    1.39   0
   2 -15  -3    3.43    3.07   0
   2  -9   3   10.95    1.10   0
   2  -6   4   64.86    0.93   0
   2   3   2  198.89    2.12   0
   2   6  -1  219.80    2.34   0
   2   8  -4  512.13    3.78   0
   2  10 -11   -2.03    1.54   0
   3 -15  -1   -0.31    2.34   0
   3 -14   0    0.21    2.27   0
   3 -11   3   11.05    1.40   0
   3   8  -2   11.12    2.14   0
   3   9  -4   27.35    1.75   0
   3  11 -11   18.57    2.13   0
   4  -9   5   35.45    1.10   0
   4  11  -7   11.99    2.77   0
   5 -13   3   -3.42    1.58   0
   5  -8   6    3.22    0.70   0
   5  10  -3   90.79    3.16   0
   5  12  -9    2.71    2.24   0
   6  -2   7  175.10    1.84   0
   6   5   4   73.82    2.60   0
   6   7   2   59.27    2.43   0
   6   8   1   21.16    2.66   0
   6  10  -2    9.89    2.82   0
   7   2   6  117.84    2.64   0
   7   8   1   -0.46    2.10   0
   7   9   0    0.44    2.80   0
   7  11  -4    1.64    2.43   0
   8   2   6   -1.94    2.11   0
   8   5   4   11.47    2.04   0
   8   8   1    6.89    2.30   0
   9   5   4   28.57    3.24   0
   9   6   3    9.76    2.29   0
  -2  -8 -16    3.66    1.98   0
  -2  -8 -15   12.71    2.63   0
  -2  -8 -14   83.49    2.85   0
  -2  -8 -11    7.28    2.39   0
  -2  -8 -10    8.45    1.71   0
  -2  -7 -17    3.67    2.39   0
  -2  -7  -8   87.47    2.00   0
  -2  -6 -18   16.12    2.27   0
  -2  -5 -19    4.19    2.14   0
  -2  -5  -7  328.83    2.98   0
  -2  -4 -19    8.94    2.01   0
  -2  -3 -19   26.53    2.04   0
  -2  -2  -7  115.30    1.55   0
  -2   0 -17   -1.62    0.98   0
  -1 -12 -13    8.82    3.08   0
  -1 -12 -12   -3.71    3.00   0
  -1 -12 -11   20.40    2.32   0
  -1 -12 -10   -2.73    2.28   0
  -1 -11  -8    3.82    2.63   0
  -1 -10  -6   -3.95    2.21   0
  -1  -7  -3   22.39    2.01   0
  -1  -4  -2  606.69    2.75   0
  -1  -3  -2  620.86    2.54   0
   0 -14 -10    0.26    3.46   0
   0 -14  -9   78.99    3.36   0
   0 -13  -6    1.26    2.11   0
   0 -11  -3  181.57    2.93   0
   0 -10  -2  113.72    2.57   0
   0  -9  -1  326.98    2.95   0
   0  -7   0    1.37    1.54   0
   0   7 -17   -0.97    0.59   0
   0   7 -10   46.17    1.06   0
   1 -15  -7    3.77    3.60   0
   1 -13  -3    0.23    2.57   0
   1   6  -3  223.59    2.04   0
   1   8  -7  230.10    2.39   0
   1   9 -14    0.97    1.04   0
   1   9 -13    4.87    1.07   0
   1   9 -12  330.02    2.80   0
   2 -14  -2   13.95    3.03   0
   2   7  -2  156.11    2.56   0
   2   9  -6    7.41    1.88   0
   2  10 -10    9.16    1.77   0
   3 -13   1   10.21    2.00   0
   3 -12   2   84.10    2.26   0
   3   2   4   19.11    1.35   0
   3  10  -6  260.02    3.18   0
   3  11 -10    3.16    1.64   0
   4 -13   2   17.92    1.99   0
   4   5   3   41.36    2.16   0
   4  10  -4   -3.79    2.04   0
   5  11  -5   -1.42    2.08   0
   5  12  -8  126.36    3.43   0
   6   9   0   69.95    3.27   0
   6  11  -4   -3.93    2.32   0
   7   4   5   -1.32    1.65   0
   7  11  -3   16.40    3.22   0
   8   4   5    2.62    1.84   0
   9   2   6   25.77    2.58   0
  -2  -8 -13   12.07    1.79   0
  -2  -8 -12   28.63    1.95   0
  -2  -7 -16    4.53    2.31   0
  -2  -7 -15   21.26    2.35   0
  -2  -7 -10  112.12    2.66   0
  -2  -7  -9   50.06    1.83   0
  -2  -6 -17    6.84    2.26   0
  -2  -6  -8   54.70    1.72   0
  -2  -5 -18   50.39    2.43   0
  -2  -4 -18    2.85    1.76   0
  -2  -4  -7    5.92    1.13   0
  -2  -3  -7   83.75    1.46   0
  -2  -2 -18   21.65    1.59   0
  -2  -1  -8  106.61    1.41   0
  -2   0  -9    1.96    0.71   0
  -1 -11  -9    5.62    2.54   0
  -1 -10  -7   96.72    2.92   0
  -1  -9  -5   63.91    2.00   0
  -1  -8  -4   35.40    1.68   0
  -1   4 -18    3.55    0.45   0
   0 -13  -7   -5.59    2.27   0
   0 -12  -5   19.33    2.11   0
   0   3  -2   83.24    0.91   0
   0   4  -3   36.63    1.09   0
   1 -14  -5   13.95    2.41   0
   1 -12  -2  160.25    3.35   0
   1  -9   1   31.88    1.36   0
   1  -7   2  355.12    2.22   0
   1   9 -16    2.90    1.04   0
   1   9 -11   42.40    1.45   0
   2 -15  -4    7.05    2.53   0
   2 -13  -1  128.47    3.27   0
   2 -10   2  146.15    2.18   0
   2  10  -9  190.40    2.84   0
   3 -15  -2    7.45    2.93   0
   3   5   2  105.61    1.98   0
   3   9  -3  147.54    2.94   0
   4   2   5  129.32    1.79   0
   4   8   0  286.94    3.27   0
   4  11  -6  105.95    2.70   0
   4  12 -10    5.48    2.11   0
   4  12  -9   28.26    2.72   0
   5 -10   5    0.77    0.96   0
   5   7   2    1.83    1.62   0
   5  10  -2   70.49    2.99   0
   5  11  -4   -1.23    2.83   0
   5  12  -7    3.98    2.12   0
   6   4   5   12.18    1.52   0
   7   0   7  108.14    1.88   0
   7   6   4  166.16    3.45   0
   7   7   3    6.93    2.54   0
   7  10  -1    5.68    2.22   0
   8   0   7    0.16    1.30   0
   8   3   6  127.14    3.01   0
   8   6   4   -0.26    2.85   0
   8   7   3   34.01    2.50   0
  -2  -7 -14    3.35    1.79   0
  -2  -7 -13   44.26    2.00   0
  -2  -7 -12   20.78    1.77   0
  -2  -7 -11   19.68    1.63   0
  -2  -6 -16    1.30    2.02   0
  -2  -6 -10   83.33    2.27   0
  -2  -6  -9    6.48    1.38   0
  -2  -5 -17    2.28    1.95   0
  -2  -5  -8    2.55    1.23   0
  -2  -4  -8  113.07    2.11   0
  -2  -3 -18   13.22    1.47   0
  -2  -2  -8  183.43    1.86   0
  -2   0 -16   31.09    1.14   0
  -1 -11 -15   17.87    2.50   0
  -1 -11 -14   38.22    3.38   0
  -1 -11 -13   36.64    3.28   0
  -1 -11 -12  134.83    3.96   0
  -1 -11 -11   31.14    2.97   0
  -1 -11 -10   75.98    2.78   0
  -1 -10  -8   55.06    2.78   0
  -1  -9  -6  112.70    2.73   0
  -1  -6  -3  118.70    1.92   0
  -1   5 -11   21.58    0.40   0
   0 -13  -9    3.60    3.19   0
   0 -13  -8  100.36    3.21   0
   0 -12  -6   -3.18    2.47   0
   0 -10  -3   12.37    2.15   0
   0  -9  -2  267.91    3.06   0
   0  -8  -1    4.85    1.31   0
   0  -6   0   -1.20    1.46   0
   0   6  -6  109.76    1.34   0
   0   7  -9    0.22    0.71   0
   1 -14  -6   16.77    2.24   0
   1 -13  -4    8.15    2.64   0
   1 -11  -1   11.49    1.60   0
   1 -10   0   16.96    1.43   0
   1   7  -4   32.00    1.63   0
   1   8  -6   20.11    1.46   0
   1   9 -17    2.36    0.96   0
   1   9 -10    5.61    1.22   0
   2 -15  -5   -3.90    3.08   0
   2 -14  -3  106.79    3.77   0
   2 -12   0    6.19    1.55   0
   2 -11   1   67.56    1.84   0
   2  -8   3  171.77    1.77   0
   2  -5   4  304.97    1.35   0
   2   2   3  347.21    2.24   0
   2   8  -3   59.66    2.22   0
   2   9  -5    2.54    1.90   0
   2  10  -8   24.90    1.96   0
   3 -14  -1   -2.61    2.76   0
   3   0   5   13.08    0.97   0
   3   4   3  599.52    3.36   0
   3   8  -1   19.63    2.08   0
   3  10  -5    1.84    1.54   0
   3  11  -8   13.89    1.79   0
   4   9  -1   79.10    2.77   0
   4  11  -5  118.56    3.33   0
   5   9   0   -1.63    1.95   0
   5  12  -6  174.94    4.20   0
   6   0   7   -0.52    1.45   0
   6   6   4    9.69    2.52   0
   6   7   3   -4.34    1.95   0
   6   8   2   85.77    3.08   0
   6  12  -5    5.01    2.33   0
   7   1   7    0.17    1.62   0
   7   5   5   34.45    2.60   0
   7  11  -2    3.10    2.97   0
   8   1   7   -0.13    1.91   0
   8   5   5    1.46    2.38   0
   8   9   1   61.00    2.96   0
   8  10   0   13.02    3.21   0
   9   0   7    3.06    1.50   0
   9   3   6   -1.07    2.28   0
  -2  -6 -15    2.21    1.60   0
  -2  -6 -14   46.38    1.88   0
  -2  -6 -13    0.73    1.98   0
  -2  -6 -12  204.86    2.98   0
  -2  -6 -11    8.83    1.40   0
  -2  -5 -16   10.13    1.55   0
  -2  -5 -15   52.07    2.20   0
  -2  -5 -10   20.65    1.78   0
  -2  -5  -9    3.06    1.28   0
  -2  -4 -17   16.05    1.48   0
  -2  -4 -16   35.51    1.97   0
  -2  -4  -9  175.19    2.32   0
  -2  -3 -17    2.71    1.49   0
  -2  -3  -8  123.77    1.73   0
  -2  -1  -9   26.44    1.10   0
  -2   0 -15    0.53    0.93   0
  -2   0 -10   75.59    1.06   0
  -1 -10 -16    7.22    2.73   0
  -1 -10  -9   -3.66    2.47   0
  -1  -8  -5   15.78    1.55   0
  -1  -7  -4  128.53    2.06   0
  -1  -5  -3   79.80    1.90   0
   0 -13 -12   -3.01    3.45   0
   0 -13 -11    1.15    3.12   0
   0 -13 -10   16.18    2.56   0
   0 -12  -7   78.84    3.22   0
   0 -11  -5   60.90    2.84   0
   0   2  -1 2167.61    2.87   0
   0   5  -4  190.91    1.59   0
   0   7 -18    4.97    0.52   0
   1 -14  -7   97.35    3.35   0
   1 -12  -3   66.53    3.02   0
   1  -8   1  192.97    2.26   0
   1  -6   2  447.80    2.27   0
   1   4   0    3.57    1.49   0
   1   5  -1    9.28    1.64   0
   1   9  -9   68.26    1.76   0
   2 -15  -6    7.81    3.72   0
   2 -13  -2    0.18    2.76   0
   2   5   1  223.14    2.24   0
   2   6   0  115.28    1.92   0
   3 -15  -3   32.65    2.84   0
   3 -13   0   15.50    2.47   0
   3 -10   3   20.46    1.06   0
   3  10  -4   -5.51    2.00   0
   3  11  -7    0.22    2.14   0
   3  12 -13   -0.84    1.97   0
   4 -14   0    9.93    2.70   0
   4   0   6   22.05    0.88   0
   5 -11   4   83.31    1.75   0
   5  -2   7    0.53    0.74   0
   5   2   6   14.27    1.20   0
   5  10  -1   53.29    3.09   0
   6   3   6  128.77    2.21   0
   6   5   5   73.06    2.54   0
   6   9   1    0.01    2.02   0
   6  11  -2   59.01    2.88   0
   6  12  -4    5.06    3.32   0
   7  10   0   -1.39    2.30   0
   8   4   6   46.91    2.58   0
   9   5   5   16.74    2.17   0
  -2  -5 -14   20.95    1.47   0
  -2  -5 -13  157.95    2.70   0
  -2  -5 -12   -3.28    1.79   0
  -2  -5 -11  106.55    2.02   0
  -2  -4 -15    5.63    1.72   0
  -2  -4 -10   74.51    2.02   0
  -2  -3 -16   52.77    1.87   0
  -2  -3  -9   20.82    1.47   0
  -2  -2 -16    2.19    1.35   0
  -2  -2  -9   27.42    1.34   0
  -2  -1 -10   57.79    1.23   0
  -2   0 -14   26.41    1.14   0
  -2   0 -13   -1.61    0.89   0
  -2   0 -12   11.87    0.94   0
  -1 -10 -15    5.89    2.16   0
  -1 -10 -14    0.48    2.67   0
  -1 -10 -13    2.13    2.74   0
  -1 -10 -12   -2.93    2.73   0
  -1 -10 -11   13.45    2.48   0
  -1 -10 -10   11.57    1.83   0
  -1  -9  -7  340.20    3.43   0
  -1  -8  -6   74.04    2.42   0
  -1  -6  -4   11.94    1.80   0
  -1  -4  -3  190.76    2.05   0
   0 -12  -8   -0.48    2.60   0
   0 -10  -4   -3.35    2.15   0
   0  -7  -1    7.11    1.64   0
   0   7  -8   -0.63    0.78   0
   1 -14  -9   -5.39    3.06   0
   1 -14  -8   -3.68    2.34   0
   1 -13  -5   -0.74    2.06   0
   1 -11  -2  110.20    2.78   0
   1  -9   0   19.75    1.76   0
   1   6  -2   16.46    1.25   0
   1   9  -8   91.89    1.84   0
   2 -14  -4   19.98    2.49   0
   2 -12  -1    6.33    2.06   0
   2  -9   2   -2.22    1.24   0
   2   4   2  275.91    2.21   0
   2   7  -1   12.03    1.45   0
   2   9  -4    8.50    1.95   0
   2  10  -7  278.22    3.02   0
   2  11 -14   29.41    1.85   0
   2  11 -13   58.00    2.02   0
   2  11 -12   86.30    2.32   0
   3 -15  -4    5.30    3.54   0
   3 -14  -2   21.45    2.85   0
   3 -12   1    7.96    1.48   0
   3 -11   2  134.76    2.13   0
   3  -8   4  113.65    1.38   0
   3   3   4  246.73    2.21   0
   3   6   2   18.62    2.13   0
   3   9  -2    6.13    1.55   0
   3  11  -6   24.98    2.37   0
   3  12 -11   -0.60    2.19   0
   4 -13   1    2.57    2.09   0
   4 -11   3   43.78    1.57   0
   4  -8   5   27.11    1.04   0
   4   6   3   77.50    2.01   0
   4   7   2  117.42    2.32   0
   4   8   1    6.75    1.68   0
   4  10  -2   25.91    2.01   0
   5 -12   3   -2.59    1.49   0
   5   7   3   19.79    1.77   0
   5  13  -8   -6.80    2.77   0
   6   1   7   71.32    1.86   0
   6  10   0   42.45    2.58   0
   7   2   7    7.84    1.83   0
   7   4   6    1.32    1.56   0
   7   7   4   -3.10    2.38   0
   7   8   3   36.48    2.43   0
   8   2   7   22.00    2.09   0
   8   7   4    3.41    2.18   0
   9   4   6   -0.36    2.39   0
  -2  -4 -14  134.90    2.16   0
  -2  -4 -13   -1.75    1.52   0
  -2  -4 -12   39.67    1.83   0
  -2  -4 -11  235.60    2.44   0
  -2  -3 -15   11.61    1.32   0
  -2  -3 -14   14.92    1.60   0
  -2  -3 -11  407.60    2.98   0
  -2  -3 -10   48.61    1.40   0
  -2  -2 -14    9.35    1.43   0
  -2  -2 -10   76.83    1.55   0
  -2  -1 -14    1.11    1.13   0
  -2  -1 -13  104.56    1.61   0
  -2  -1 -12  117.35    1.63   0
  -2  -1 -11   59.07    1.33   0
  -1  -9 -17   50.74    2.57   0
  -1  -9 -16   42.94    3.15   0
  -1  -9  -9   11.81    2.32   0
  -1  -9  -8   49.51    1.98   0
  -1  -7  -5   21.77    1.53   0
  -1  -3  -3  891.64    3.16   0
  -1  -1  -3  888.24    2.23   0
   0 -12 -10   11.86    3.04   0
   0 -12  -9  195.52    3.68   0
   0 -11  -6  122.23    2.79   0
   0  -9  -3  691.80    4.23   0
   0  -8  -2   19.36    1.45   0
   1 -14 -10    6.58    2.69   0
   1 -13  -6  126.78    3.23   0
   1 -12  -4   34.48    2.73   0
   1 -10  -1  229.27    2.70   0
   1   1   2  191.29    1.36   0
   1   3   1  210.55    1.68   0
   1   7  -3  106.38    2.00   0
   1   8  -5   26.86    1.28   0
   2 -14  -5   11.01    3.30   0
   2 -13  -3    8.43    2.68   0
   2 -11   0   11.28    1.84   0
   2 -10   1  305.66    3.04   0
   2   0   4   92.41    1.06   0
   2   8  -2  106.13    2.00   0
   2  10  -6  109.79    2.62   0
   2  11 -11    9.58    1.33   0
   2  11 -10   32.64    2.02   0
   3   8   0  169.14    2.56   0
   3  10  -3    2.80    2.06   0
   3  12  -9   68.62    2.74   0
   4 -12   2   -1.30    1.05   0
   4   1   6   99.44    1.65   0
   4   5   4   84.97    1.95   0
   4   9   0   89.08    2.35   0
   4  12  -6    8.41    1.98   0
   4  13 -10    2.17    2.98   0
   5   0   7   27.82    1.25   0
   5   3   6  178.30    2.50   0
   5   5   5  326.93    3.43   0
   5  10   0   59.46    2.97   0
   5  11  -2    6.99    1.96   0
   5  12  -4   41.17    3.07   0
   5  13  -7    6.84    2.80   0
   6   4   6    4.02    1.77   0
   6   7   4   23.65    2.74   0
   6   8   3  196.53    3.26   0
   6  12  -3    8.74    2.48   0
   7  10   1   -4.11    2.14   0
   9   2   7   25.85    1.91   0
  -2  -3 -13   47.28    1.43   0
  -2  -3 -12   46.37    1.37   0
  -2  -2 -13   40.16    1.26   0
  -2  -2 -11   -0.31    0.90   0
  -1  -9 -15   43.42    2.44   0
  -1  -9 -14   10.11    2.46   0
  -1  -9 -13   -0.11    2.49   0
  -1  -9 -12   90.94    2.99   0
  -1  -9 -11  133.87    3.27   0
  -1  -9 -10   34.10    1.99   0
  -1  -8 -17   21.78    2.63   0
  -1  -8  -7   30.52    1.65   0
  -1  -7  -6   34.87    2.03   0
  -1  -5  -4  138.54    2.15   0
  -1  -2  -3  703.62    2.40   0
  -1   2 -20    0.15    0.84   0
  -1   5 -10    2.18    0.32   0
   0 -12 -14    1.12    2.43   0
   0 -12 -13   31.71    2.68   0
   0 -12 -12   32.40    2.64   0
   0 -12 -11   59.73    2.80   0
   0 -11  -7  174.75    3.15   0
   0 -10  -5   -2.23    1.49   0
   0  -4   0  651.99    2.46   0
   0   6  -5   61.14    1.19   0
   0   7  -7    5.64    0.87   0
   0   8 -13    6.22    0.84   0
   0   8 -12   75.10    1.26   0
   1 -13  -7   20.16    2.46   0
   1 -11  -3   97.56    2.89   0
   1  -5   2  144.22    1.26   0
   1   9  -7  263.22    2.68   0
   2 -14  -6    1.30    2.91   0
   2  -7   3    8.83    0.62   0
   2   3   3   22.32    1.57   0
   2  11  -9   31.74    2.12   0
   3 -15  -5    7.26    2.72   0
   3 -14  -3    4.09    2.88   0
   3 -13  -1    9.10    1.97   0
   3   9  -1  298.55    3.52   0
   3  11  -5   54.19    2.19   0
   3  12  -8   59.13    2.73   0
   4   4   5  191.12    2.69   0
   4  10  -1    5.83    1.90   0
   4  12  -5   87.12    3.31   0
   5 -14   0   -4.30    2.15   0
   6   6   5   11.97    1.82   0
   6  12  -2   44.26    3.25   0
   7  -2   8   -1.81    1.03   0
   7  -1   8    0.94    1.45   0
   7   3   7   25.66    2.12   0
   7   5   6   20.28    2.39   0
   8  -3   8    1.95    1.17   0
   8  -1   8    3.24    1.58   0
   8   3   7   -2.95    1.52   0
   8   5   6    3.99    1.84   0
   8   9   3   86.18    3.59   0
   9   3   7   29.10    2.72   0
  -1  -8 -16    7.01    2.39   0
  -1  -8  -9   87.39    2.46   0
  -1  -8  -8   56.32    1.91   0
  -1  -7 -18   53.78    2.86   0
  -1  -6 -19   29.89    2.48   0
  -1  -6  -5    0.17    1.33   0
   0 -11  -9    4.40    2.76   0
   0 -11  -8   26.08    2.11   0
   0 -10  -6  167.86    3.22   0
   0  -9  -4  842.22    4.72   0
   0  -6  -1    4.53    1.16   0
   0   8 -14   80.04    1.19   0
   0   8 -11   37.39    1.06   0
   1 -13  -9   -7.96    3.08   0
   1 -13  -8   45.12    2.78   0
   1 -12  -5  110.10    2.87   0
   1 -10  -2   75.24    2.37   0
   1  -7   1    5.19    0.92   0
   1   8  -4    4.44    1.52   0
   1  10 -15   25.72    1.40   0
   1  10 -14   12.83    1.21   0
   1  10 -13   -0.46    1.12   0
   1  10 -12   25.30    1.34   0
   1  10 -11    6.98    1.28   0
   2 -14  -7    1.24    3.06   0
   2 -13  -4   36.47    2.83   0
   2 -12  -2   36.36    2.07   0
   2  -4   4    6.21    0.40   0
   2   6   1  197.42    2.30   0
   2   7   0    6.45    1.47   0
   2   9  -3   31.90    1.67   0
   2  10  -5  100.23    2.15   0
   2  11  -8   -2.61    1.77   0
   3 -12   0   37.94    2.22   0
   3  -9   3  134.93    1.81   0
   3   2   5    1.17    1.19   0
   3   4   4   44.27    1.57   0
   3  12  -7   26.18    2.51   0
   4 -13   0   53.20    2.48   0
   4   2   6  199.31    2.21   0
   4   7   3   55.71    1.88   0
   4   8   2  431.35    3.83   0
   4  11  -2   -0.07    2.53   0
   5  -9   5   16.10    1.08   0
   5   4   6  172.71    2.62   0
   5   7   4   51.68    2.53   0
   5   8   3   12.28    1.92   0
   5   9   2    2.55    2.45   0
   5  11  -1   95.89    2.88   0
   5  12  -3   14.31    2.36   0
   5  13  -5   13.32    3.16   0
   6 -11   4    0.21    1.27   0
   6   5   6   21.52    2.14   0
   6  11   0    1.95    2.07   0
   7   0   8   -2.87    1.34   0
   7   7   5  231.91    4.07   0
   7   9   3  111.29    3.16   0
   7  10   2    7.44    2.90   0
   8  -4   8   39.74    1.29   0
   8   0   8    8.37    1.60   0
   8   7   5    1.92    2.05   0
   9   0   8   -1.62    1.73   0
  -1  -8 -15   54.43    2.38   0
  -1  -8 -14    0.92    2.22   0
  -1  -8 -13   14.59    2.51   0
  -1  -8 -12    5.81    2.33   0
  -1  -8 -11   -4.21    2.22   0
  -1  -8 -10    4.91    1.73   0
  -1  -7 -17   83.80    2.92   0
  -1  -7  -7   85.38    1.91   0
  -1  -6  -6   11.49    1.80   0
  -1  -4 -20   -0.97    1.99   0
  -1  -4  -4  900.38    3.43   0
  -1   4  -7   20.51    0.36   0
   0 -11 -15   30.32    2.62   0
   0 -11 -14    3.88    2.75   0
   0 -11 -13    4.17    3.03   0
   0 -11 -12   29.72    3.10   0
   0 -11 -11   -2.58    2.72   0
   0 -11 -10    1.53    1.93   0
   0 -10  -7  602.92    4.95   0
   0  -8  -3    5.29    1.31   0
   0  -7  -2  314.55    2.61   0
   0  -3   0    0.45    0.79   0
   0   4  -2  480.86    2.11   0
   0   5  -3  214.75    1.72   0
   0   8 -15   -1.06    0.67   0
   0   8 -10    5.41    0.91   0
   1 -13 -12   68.28    3.95   0
   1 -13 -11   -8.23    3.07   0
   1 -13 -10    6.43    2.47   0
   1 -12  -6    1.22    1.97   0
   1 -11  -4  312.69    3.92   0
   1  -9  -1   60.17    1.75   0
   1  -8   0  182.56    2.13   0
   1   5   0 1978.37    5.14   0
   1   6  -1  623.94    3.15   0
   1   9  -6   68.40    1.80   0
   1  10 -10   87.73    1.88   0
   2 -14  -8    2.26    3.35   0
   2 -11  -1    1.67    1.50   0
   2  -8   2  117.93    1.66   0
   2   1   4   14.22    1.09   0
   2   5   2  121.46    1.92   0
   2   8  -1    3.88    1.45   0
   2  11  -7    4.91    1.81   0
   3 -14  -4   -3.87    2.95   0
   3 -13  -2    8.86    2.54   0
   3 -11   1   36.00    1.53   0
   3 -10   2  104.84    1.70   0
   3  -5   5   25.90    0.53   0
   3   7   2   14.66    1.67   0
   3   8   1   26.44    1.74   0
   3  10  -2   11.50    1.66   0
   3  11  -4   86.78    2.45   0
   4 -14  -2    0.87    2.90   0
   4  -9   4    0.35    1.02   0
   4   6   4  334.41    3.16   0
   4  12  -4   10.07    2.15   0
   5 -13   1    2.34    2.11   0
   5  10   1   10.53    2.17   0
   5  12  -2   11.67    3.03   0
   6   3   7  226.03    2.67   0
   6   7   5   34.12    2.54   0
   6   8   4    1.07    1.96   0
   6  10   2   25.65    2.98   0
   6  12  -1  107.43    3.94   0
   7   4   7   50.12    2.41   0
   7   6   6   91.72    3.22   0
   7  11   1   -1.42    2.43   0
   8   4   7   45.36    2.12   0
   8   6   6    3.25    2.00   0
   9   1   8    8.54    2.20   0
  -1  -7 -16   15.17    2.01   0
  -1  -7 -15   51.61    2.55   0
  -1  -7  -8   28.97    1.62   0
  -1  -6 -18    2.08    1.76   0
  -1  -5 -19   16.76    1.76   0
  -1  -5  -5  145.58    1.90   0
  -1  -3 -20   10.68    1.94   0
  -1  -3  -4  234.34    2.01   0
  -1   0 -20    2.40    1.33   0
   0 -10 -16    0.95    2.81   0
   0 -10  -8   28.59    2.54   0
   0  -9  -5   10.10    1.52   0
   0  -5  -1   17.43    1.43   0
   0   7  -6  129.53    1.52   0
   0   8  -9   12.53    0.95   0
   1 -12  -7   33.07    2.27   0
   1 -10  -3  166.14    2.85   0
   1   4   1  713.64    3.11   0
   1   7  -2  565.48    3.19   0
   1  10  -9   -0.78    1.39   0
   2 -14 -10   13.45    3.72   0
   2 -14  -9   -4.18    2.51   0
   2 -13  -5   -1.31    2.02   0
   2 -12  -3  105.69    2.72   0
   2 -10   0  103.30    1.96   0
   2  -9   1   90.31    1.60   0
   2   9  -2    2.43    1.83   0
   2  10  -4  124.80    2.32   0
   3 -14  -5   16.80    3.23   0
   3  -7   4   36.31    0.96   0
   3   9   0  169.66    2.71   0
   3  11  -3  214.15    3.61   0
   3  12  -6   22.21    2.11   0
   3  13 -11    1.19    2.25   0
   3  13 -10   -2.81    2.29   0
   4 -11   2    3.28    1.45   0
   4   5   5   70.01    2.18   0
   4  11  -1   94.05    3.08   0
   4  12  -3   88.10    3.38   0
   5 -14  -1    5.17    2.74   0
   5 -10   4   30.91    1.46   0
   5  -7   6    4.99    0.60   0
   5   2   7   -1.19    1.05   0
   5  11   0  163.56    3.34   0
   6  -8   6  117.48    1.30   0
   6   0   8    2.30    1.25   0
   6   4   7    1.54    1.77   0
   6  11   1    2.52    2.21   0
   7 -10   5    1.37    1.37   0
   8   2   8    1.30    1.93   0
   8   5   7   37.25    2.64   0
   8   8   5    9.69    2.98   0
   8   9   4    1.33    2.41   0
  -1  -7 -14   17.25    1.81   0
  -1  -7 -13    1.65    2.24   0
  -1  -7 -12   15.78    2.22   0
  -1  -7 -11   60.93    2.45   0
  -1  -7 -10  200.24    2.94   0
  -1  -7  -9 1240.73    5.69   0
  -1  -6 -17   32.37    1.94   0
  -1  -6 -16   10.05    2.08   0
  -1  -6  -7    3.14    1.30   0
  -1  -5 -18   52.71    2.41   0
  -1  -4 -19   20.27    2.06   0
  -1  -2 -20   -3.13    1.33   0
  -1   5  -9    2.62    0.32   0
   0 -10 -15    5.08    2.06   0
   0 -10 -14    7.68    2.52   0
   0 -10 -10    6.58    2.66   0
   0 -10  -9    7.83    1.88   0
   0  -9  -6   87.27    2.09   0
   0  -8  -4   61.93    1.77   0
   0  -7  -3  293.11    2.91   0
   0  -6  -2   54.66    1.78   0
   0  -2   0  160.89    0.98   0
   0   6  -4  366.45    2.08   0
   0   8 -16    4.66    0.63   0
   1 -12  -9   -8.07    3.05   0
   1 -12  -8    0.75    2.03   0
   1 -11  -5    5.07    1.89   0
   1  -6   1  243.40    1.85   0
   1  -4   2  571.46    1.90   0
   1   2   2    4.69    0.92   0
   1   8  -3   97.44    2.11   0
   1   9  -5   60.95    1.58   0
   1  10  -8   44.12    1.69   0
   2 -13  -6    6.86    2.36   0
   2 -12  -4   49.48    2.83   0
   2 -11  -2    5.90    2.14   0
   2  -6   3  193.94    1.45   0
   2  11  -6   17.10    1.55   0
   2  12 -11    5.78    1.73   0
   2  12 -10   92.86    2.52   0
   3 -13  -3   -1.12    2.76   0
   3 -12  -1    3.98    1.78   0
   3   3   5   43.90    1.34   0
   3   5   4  119.28    2.02   0
   3  10  -1   50.39    1.97   0
   3  12  -5   17.62    2.41   0
   3  13  -9    2.29    2.24   0
   4 -14  -3   11.22    3.12   0
   4 -13  -1   25.78    2.50   0
   4   7   4   -0.45    2.04   0
   4   8   3    7.71    1.68   0
   4  13  -5   33.65    3.03   0
   5   3   7   57.06    1.91   0
   5   5   6   16.90    1.55   0
   5   8   4   77.26    2.40   0
   5   9   3   82.60    2.57   0
   5  10   2   -4.79    2.61   0
   5  12  -1    5.68    2.85   0
   5  13  -3    4.38    2.88   0
   6   1   8   15.87    1.48   0
   6   6   6    1.53    1.65   0
   6  12   0    4.77    3.09   0
   6  13  -2   13.44    2.59   0
   7   2   8    0.04    1.26   0
   7  10   3    0.26    2.23   0
   7  11   2   21.24    3.00   0
   8   3   8    5.40    2.18   0
   8   7   6   24.10    2.83   0
  -1  -6 -15   18.09    2.23   0
  -1  -6  -8   57.52    1.69   0
  -1  -5 -17   71.59    2.56   0
  -1  -5  -6  658.76    3.44   0
  -1  -4 -18    4.82    1.96   0
  -1  -4  -5  112.15    1.54   0
  -1  -3 -19   12.84    1.82   0
  -1  -2 -19   19.24    1.77   0
  -1  -2  -4  313.40    1.76   0
  -1   1 -19   25.95    1.25   0
   0 -10 -13   51.61    2.58   0
   0 -10 -12   59.85    2.44   0
   0 -10 -11   42.12    2.25   0
   0  -9 -17   41.68    3.14   0
   0  -9  -7  113.17    2.67   0
   0  -8  -5  175.72    2.74   0
   0   3  -1   21.74    0.80   0
   0   8  -8   19.78    0.98   0
   1 -12 -14  119.64    3.69   0
   1 -12 -13   10.81    2.55   0
   1 -12 -12    3.16    2.41   0
   1 -12 -11    2.26    2.21   0
   1 -12 -10   -3.00    2.26   0
   1 -11  -6    1.87    1.86   0
   1 -10  -4   85.35    2.61   0
   1  -9  -2   74.46    1.78   0
   1  -8  -1  118.40    2.19   0
   1  -7   0   33.53    1.51   0
   1  10  -7   26.26    1.67   0
   2 -13  -8   -0.41    2.97   0
   2 -13  -7   -0.26    2.31   0
   2   2   4  303.32    1.91   0
   2   6   2   77.30    1.78   0
   2   7   1   39.16    1.66   0
   2   8   0    9.30    1.48   0
   2  10  -3  135.64    2.38   0
   2  11  -5   84.54    2.48   0
   2  12  -9  194.07    3.08   0
   3 -14  -6   38.81    2.95   0
   3 -11   0  251.66    3.15   0
   3   7   3    4.31    1.98   0
   3   8   2   36.78    2.29   0
   3   9   1    0.81    2.19   0
   3  11  -2    3.06    2.52   0
   3  13  -8   10.29    1.90   0
   4  -7   5   46.15    0.95   0
   4   4   6   77.11    2.09   0
   4  10   1  132.81    2.84   0
   4  12  -2   32.59    2.75   0
   4  13  -4   44.34    3.01   0
   5   7   5  667.97    4.82   0
   5  11   1    7.99    2.17   0
   6 -13   1   -3.61    1.96   0
   6  -3   8  143.05    1.35   0
   6   2   8   32.99    1.78   0
   6   8   5    9.13    2.47   0
   6   9   4   -3.89    1.92   0
   6  10   3  105.63    3.16   0
   6  11   2   14.92    3.10   0
   7   3   8   11.64    1.88   0
   8   6   7    5.33    2.48   0
  -1  -6 -14    5.52    1.49   0
  -1  -6 -13   87.18    2.47   0
  -1  -6 -12   16.90    2.07   0
  -1  -6 -11   -2.47    1.82   0
  -1  -6 -10    2.70    1.84   0
  -1  -6  -9   87.75    1.85   0
  -1  -5 -16    8.62    2.09   0
  -1  -5  -7  148.59    2.01   0
  -1  -4 -17   13.68    1.86   0
  -1  -3 -18   27.04    1.91   0
  -1  -1  -4    4.16    0.67   0
  -1   0 -19    1.18    1.25   0
   0  -9 -16    8.79    2.16   0
   0  -9 -15    8.01    2.65   0
   0  -9  -8   -1.84    1.57   0
   0  -8 -18   26.06    2.86   0
   0  -4  -1  359.32    2.21   0
   0   7  -5   22.42    0.87   0
   0   8  -7   71.42    1.31   0
   1 -11  -7  150.55    3.05   0
   1   6   0  353.04    2.54   0
   1   7  -1   15.24    1.71   0
   1   9  -4   19.84    1.69   0
   2 -13 -10   33.00    3.38   0
   2 -13  -9    6.50    2.57   0
   2 -12  -5    8.25    2.10   0
   2 -11  -3   33.93    2.41   0
   2 -10  -1  128.05    2.21   0
   2  -7   2  289.36    2.03   0
   2   5   3  135.29    2.22   0
   2   9  -1   30.01    1.61   0
   2  12  -8   41.58    1.91   0
   3 -13  -4  183.82    3.61   0
   3 -12  -2   31.64    2.10   0
   3 -10   1  323.08    3.01   0
   3  -9   2   39.85    1.45   0
   3   6   4   27.53    2.00   0
   3  10   0   -0.26    2.23   0
   3  12  -4   -1.60    1.82   0
   4 -14  -4   30.24    2.73   0
   4  -1   7    1.96    0.69   0
   4   0   7    0.85    0.94   0
   4   6   5   -2.18    1.44   0
   4  11   0   11.85    1.99   0
   4  14  -7    1.99    2.11   0
   5   4   7    7.39    1.88   0
   5   6   6   42.39    1.84   0
   5  12   0   74.80    2.85   0
   5  13  -2   14.34    2.54   0
   6 -12   2    4.64    1.85   0
   6   7   6   -4.80    1.81   0
   6  12   1    9.12    2.99   0
   7   4   8   24.43    2.16   0
   7   6   7    6.49    2.36   0
   7  10   4   -0.56    2.90   0
   8   4   8   36.18    2.13   0
   8   8   6    3.79    3.03   0
  -1  -5 -15    7.09    1.51   0
  -1  -4  -6  286.73    2.27   0
  -1  -3  -5  994.47    3.37   0
   0  -9 -14    8.64    2.01   0
   0  -9 -10   18.75    1.90   0
   0  -9  -9   56.32    2.19   0
   0  -8  -6  205.49    2.60   0
   0  -7  -4  234.37    2.45   0
   1 -11  -8   69.81    2.49   0
   1 -10  -5   11.89    1.68   0
   1  -9  -3   87.45    1.96   0
   1   3   2  621.60    2.53   0
   1   5   1  546.95    2.81   0
   1   8  -2   24.47    1.34   0
   1  10  -6   58.61    1.55   0
   2 -13 -11   37.03    3.07   0
   2  -9   0   36.35    1.37   0
   2  10  -2   13.71    1.60   0
   2  11  -4    7.76    1.45   0
   2  12  -7    0.74    1.61   0
   3 -14  -9    3.79    2.89   0
   3  13  -6   27.71    2.09   0
   4   9   3  121.93    2.69   0
   4  12  -1  117.96    2.98   0
   4  13  -3   74.08    2.79   0
   4  14  -6    1.64    2.38   0
   5 -12   1   30.88    1.67   0
   5  10   3   -1.24    1.85   0
   7   8   6   27.53    2.30   0
;
_shelx_hkl_checksum     37803
_shelx_res_file
;
TITL fe8a in P2(1)/n
    fe8a.res
    created by SHELXL-2019/3 at 10:53:51 on 14-Feb-2025
CELL  0.71073   7.8421  12.3037  16.0821   90.000   96.081   90.000
ZERR    4.000   0.0003   0.0005   0.0006    0.000    0.003    0.000
LATT  1
SYMM 1/2-X, 1/2+Y, 1/2-Z
SFAC C H N O S
UNIT 56 44 12 32 8
OMIT -1   3   8
SIZE 0.050  0.080  0.150
L.S. 5
TEMP -153
FMAP 2
PLAN -10 .5 -.5
EQIV $1 x, y-1, z
HTAB C3 S21_$1
EQIV $2 -x+3/2, y+1/2, -z+1/2
HTAB C6 O8_$2
HTAB O8 O13
EQIV $3 x-1/2, -y+1/2, z-1/2
HTAB O14 S9_$3
HTAB O14 O12_$3
HTAB C20 O14
EQIV $4 -x+1/2, y-1/2, -z+1/2
HTAB C20 O26_$4
HTAB N23 O11
HTAB N25 O11
EQIV $5 x+1/2, -y+1/2, z+1/2
HTAB N25 O13_$5
EQIV $6 -x+2, -y+1, -z+1
HTAB N25 O10_$6
EQIV $7 x+1/2, -y+3/2, z+1/2
HTAB N25 O26_$7
BOND $H
ACTA
CONF
WGHT    0.037200    5.225800
FVAR       0.35273
C1    1    0.651783    0.083787    0.269816    11.00000    0.01638    0.01573 =
         0.01571   -0.00196    0.00338   -0.00011
C2    1    0.653269   -0.025050    0.296819    11.00000    0.01605    0.01904 =
         0.02280   -0.00614    0.00346   -0.00178
C3    1    0.729276   -0.052267    0.376536    11.00000    0.01965    0.01375 =
         0.02516    0.00223    0.00273   -0.00160
AFIX  43
H3    2    0.731183   -0.125786    0.394662    11.00000   -1.20000
AFIX   0
C4    1    0.801470    0.027764    0.428812    11.00000    0.01868    0.01916 =
         0.01655   -0.00022    0.00066    0.00225
AFIX  43
H4    2    0.849399    0.009402    0.483748    11.00000   -1.20000
AFIX   0
C5    1    0.805025    0.135348    0.402056    11.00000    0.01681    0.01331 =
         0.01767   -0.00203    0.00204   -0.00045
C6    1    0.732421    0.162688    0.322646    11.00000    0.01692    0.01305 =
         0.02017   -0.00008    0.00362   -0.00084
AFIX  43
H6    2    0.737463    0.235728    0.303905    11.00000   -1.20000
AFIX   0
C7    1    0.559304    0.114687    0.188462    11.00000    0.01623    0.02064 =
         0.01709   -0.00088    0.00438    0.00120
O8    4    0.581421   -0.105913    0.247853    11.00000    0.03185    0.01448 =
         0.02704   -0.00192   -0.00329   -0.00258
H8    2    0.544087   -0.083424    0.202491    11.00000   -1.50000
S9    5    0.899318    0.236778    0.468948    11.00000    0.01755    0.01327 =
         0.01951   -0.00147   -0.00094    0.00079
O10   4    1.082896    0.233395    0.465931    11.00000    0.01861    0.03113 =
         0.03531   -0.00803    0.00223   -0.00298
O11   4    0.822925    0.339335    0.440396    11.00000    0.03505    0.01421 =
         0.02940   -0.00369   -0.00901    0.00260
O12   4    0.853958    0.207699    0.552304    11.00000    0.02978    0.02668 =
         0.01893   -0.00062    0.00086   -0.00435
O13   4    0.488491    0.048293    0.139083    11.00000    0.02509    0.01883 =
         0.02069   -0.00582   -0.00095   -0.00016
O14   4    0.556655    0.220309    0.175551    11.00000    0.03066    0.01736 =
         0.01769    0.00261   -0.00523   -0.00080
H144  2    0.493760    0.238252    0.129453    11.00000   -1.50000
C15   1    0.311415    0.514427    0.184079    11.00000    0.02241    0.02117 =
         0.02139   -0.00242    0.00477   -0.00328
AFIX  43
H15   2    0.266975    0.475166    0.135708    11.00000   -1.20000
AFIX   0
C16   1    0.267680    0.622216    0.193225    11.00000    0.01667    0.02183 =
         0.02217    0.00932    0.00358   -0.00026
C17   1    0.325161    0.684410    0.262691    11.00000    0.01854    0.01553 =
         0.02549    0.00271    0.00465    0.00004
AFIX  43
H17   2    0.293611    0.758544    0.267279    11.00000   -1.20000
AFIX   0
C18   1    0.431109    0.632535    0.325033    11.00000    0.01594    0.01510 =
         0.02511    0.00074    0.00423   -0.00118
C19   1    0.479020    0.523728    0.316034    11.00000    0.01585    0.01722 =
         0.02115    0.00321    0.00553   -0.00062
C20   1    0.420144    0.463842    0.245594    11.00000    0.02187    0.01628 =
         0.02444    0.00077    0.00647   -0.00275
AFIX  43
H20   2    0.453567    0.390245    0.239810    11.00000   -1.20000
AFIX   0
S21   5    0.526663    0.687511    0.418875    11.00000    0.02199    0.01472 =
         0.02608   -0.00235   -0.00056    0.00248
C22   1    0.636552    0.567033    0.440755    11.00000    0.01676    0.01429 =
         0.02342    0.00212    0.00715   -0.00084
N23   3    0.593559    0.490466    0.382927    11.00000    0.01668    0.01217 =
         0.02344   -0.00021    0.00278    0.00178
H23   2    0.639185    0.431045    0.388856    11.00000   -1.50000
N24   3    0.155238    0.673786    0.125737    11.00000    0.01973    0.02136 =
         0.02260    0.00234    0.00489   -0.00090
N25   3    0.746247    0.552405    0.507240    11.00000    0.02283    0.01957 =
         0.02397   -0.00150   -0.00024    0.00183
H25A  2    0.793251    0.486729    0.514811    11.00000   -1.50000
H25B  2    0.778533    0.612185    0.536927    11.00000   -1.50000
O26   4    0.122607    0.770758    0.131759    11.00000    0.03059    0.02111 =
         0.02774    0.00159    0.00373    0.00563
O27   4    0.098743    0.617116    0.065820    11.00000    0.02746    0.03003 =
         0.02253   -0.00129    0.00197   -0.00197
REM <hkl>
REM fe8a.hkl
REM </hkl>
HKLF 4
REM  fe8a in P2(1)/n
REM wR2 = 0.1467, GooF = S = 1.155, Restrained GooF = 1.155 for all data
REM R1 = 0.0602 for 2894 Fo > 4sig(Fo) and 0.0841 for all 3652 data
REM 259 parameters refined using 0 restraints
END
WGHT      0.0372      5.2150
REM Highest difference peak  0.518,  deepest hole -0.542,  1-sigma level  0.108
Q1    1   0.6605  0.0256  0.2828  11.00000  0.05    0.52
Q2    1   0.9887  0.1967  0.5312  11.00000  0.05    0.52
Q3    1   1.0560  0.2961  0.4122  11.00000  0.05    0.50
Q4    1   0.7171  0.1176  0.6171  11.00000  0.05    0.45
Q5    1   0.9689  0.2571  0.4355  11.00000  0.05    0.45
Q6    1   0.2769  0.6592  0.2278  11.00000  0.05    0.42
Q7    1   0.5547  0.6051  0.4226  11.00000  0.05    0.41
Q8    1   0.4725  0.6552  0.3596  11.00000  0.05    0.41
Q9    1   0.3953  0.6485  0.2766  11.00000  0.05    0.40
Q10   1   0.9405  0.2652  0.5682  11.00000  0.05    0.38
;
_shelx_res_checksum     25587
data_global
_journal_date_recd_electronic     2025-05-15
_journal_date_accepted     2025-05-26
_journal_name_full     'IUCrData'
_journal_year     2025
_journal_volume     10
_journal_issue      5
_journal_page_first     0
_journal_page_last     0
_journal_paper_category     HO
_journal_paper_doi     10.1107/S241431462500478X
_journal_coeditor_code     HB4518
_publ_contact_author_name     'Joseph Tsemeugne'
_publ_contact_author_address
;
Laboratory of Natural Products and Applied Organic Synthesis (LANAPOS)
Department of Organic Chemistry
Faculty of Science
University of Yaounde I
P.O. Box 812 Yaounde
Republic of Cameroon
;
_publ_contact_author_email     'Tsemeugne@yahoo.fr'
_publ_section_title
;
2-Amino-6-nitro-1,3-benzothiazol-3-ium 3-carboxy-4-hydroxybenzene-1-sulfonate
;
loop_
    _publ_author_name
    _publ_author_address
    'Joseph Tsemeugne'
;
Laboratory of Natural Products and Applied Organic Synthesis (LANAPOS)
Department of Organic Chemistry
Faculty of Science
University of Yaounde I
PO Box 812 Yaounde
Republic of Cameroon
;
    'Didier Forest Kouganou Djossu'
;
Laboratory of Natural Products and Applied Organic Synthesis (LANAPOS)
Department of Organic Chemistry
Faculty of Science
University of Yaounde I
PO Box 812 Yaounde
Republic of Cameroon
;
    'Dieter Schollmeyer'
;
Department of Chemistry
University of Mainz
Duesbergweg 10-14
55099 Mainz
Germany
;
    'Pierre Mkounga'
;
Laboratory of Natural Products and Applied Organic Synthesis (LANAPOS)
Department of Organic Chemistry
Faculty of Science
University of Yaounde I
PO Box 812 Yaounde
Republic of Cameroon
;
_publ_section_synopsis
;
In the title salt, the cation is protonated at the thiazole N atom and in the
anion, the sulfonate group is deprotonated and an intramolecular O---H...O
hydrogen bond occurs. In the crystal, cation-to-anion N---H...O and
anion-to-anion O---H...O hydrogen bonds link the component ions into (10\=1)
sheets.
;
