# Supplementary material for: 2-Amino-6-nitro-1,3-benzo­thia­zol-3-ium 3-carb­oxy-4-hy­droxy­benzene-1-sulfonate
Source: IUCrdata. 2025 May 30;10(Pt 5):x250478. doi: 10.1107/S241431462500478X (PMC12142387; doi:10.1107/S241431462500478X)
Supplement: Supplementary file 2 [file x-10-x250478-Isup2.hkl]

data_I                                                                          
_shelx_title ' fe8a in P2(1)/n'                                                 
_shelx_refln_list_code          4                                               
_shelx_F_calc_maximum      265.49                                               
_exptl_crystal_F_000       848.00                                               
_reflns_d_resolution_high  0.7582                                               
                                                                                
loop_                                                                           
 _space_group_symop_operation_xyz                                               
 'x, y, z'                                                                      
 '-x+1/2, y+1/2, -z+1/2'                                                        
 '-x, -y, -z'                                                                   
 'x-1/2, -y-1/2, z-1/2'                                                         
                                                                                
_cell_length_a     7.8421                                                       
_cell_length_b    12.3037                                                       
_cell_length_c    16.0821                                                       
_cell_angle_alpha  90.000                                                       
_cell_angle_beta   96.081                                                       
_cell_angle_gamma  90.000                                                       
                                                                                
_shelx_F_squared_multiplier     1.000                                           
                                                                                
loop_                                                                           
 _refln_index_h                                                                 
 _refln_index_k                                                                 
 _refln_index_l                                                                 
 _refln_F_squared_calc                                                          
 _refln_F_squared_meas                                                          
 _refln_F_squared_sigma                                                         
 _refln_observed_status                                                         
   2   0   0        611.21        638.50        14.59 o                         
   4   0   0       1490.10       1432.12        75.35 o                         
   6   0   0        462.24        434.45        11.02 o                         
   8   0   0          8.71         22.02        17.44 o                         
  10   0   0         40.61         56.14        23.63 o                         
   1   1   0        583.54        543.12         4.42 o                         
   2   1   0      13763.91      13929.99       130.18 o                         
   3   1   0         41.91         39.86         5.28 o                         
   4   1   0         18.23         52.57         7.41 o                         
   5   1   0         35.20         40.91         9.77 o                         
   6   1   0        850.09        954.05        10.68 o                         
   7   1   0        127.84        112.76         9.91 o                         
   8   1   0         38.97          7.05        13.74 o                         
   9   1   0         44.16        112.54        17.80 o                         
  10   1   0        317.84        310.92        12.19 o                         
   0   2   0       1296.31       1293.12         7.88 o                         
   1   2   0        118.29        136.93         5.37 o                         
   2   2   0       3055.86       3292.75        31.22 o                         
   3   2   0        112.44        103.06         5.74 o                         
   4   2   0       2566.20       2492.07        21.59 o                         
   5   2   0        146.52        151.76         7.27 o                         
   6   2   0        185.85        191.58         9.43 o                         
   7   2   0        110.57        123.29         9.07 o                         
   8   2   0          0.84         -0.39        10.19 o                         
   9   2   0        333.17        331.50        10.38 o                         
  10   2   0         28.82        -10.34        12.69 o                         
   1   3   0          8.97         33.17         9.89 o                         
   2   3   0         52.45          2.41         6.20 o                         
   3   3   0       1557.92       1566.78        33.44 o                         
   4   3   0          1.18         -0.33         4.90 o                         
   5   3   0        320.39        310.26         8.51 o                         
   6   3   0        522.37        465.76        11.14 o                         
   7   3   0        502.97        552.14        18.21 o                         
   8   3   0         23.95         11.89        17.09 o                         
   9   3   0         13.69         20.87        10.00 o                         
  10   3   0        106.97        135.14        10.49 o                         
   0   4   0       5286.58       5240.25        19.77 o                         
   1   4   0          7.11         17.53         9.44 o                         
   2   4   0       1318.75       1373.69        12.39 o                         
   3   4   0       1771.75       1747.82        22.26 o                         
   4   4   0       1030.02       1012.85        17.68 o                         
   5   4   0       1895.65       1915.93        15.17 o                         
   6   4   0         59.94         34.12         8.85 o                         
   7   4   0         26.57         35.00        10.79 o                         
   8   4   0        158.69        193.05        12.07 o                         
   9   4   0        308.89        320.18        10.82 o                         
   1   5   0      14867.11      15507.93       383.22 o                         
   2   5   0        694.00        719.94        81.18 o                         
   3   5   0          0.18         -1.94        18.77 o                         
   4   5   0         37.34         29.04         8.55 o                         
   5   5   0        411.76        393.71        11.34 o                         
   6   5   0        366.13        346.01        10.81 o                         
   7   5   0          0.19        -11.47        12.04 o                         
   8   5   0        750.98        722.54        15.79 o                         
   9   5   0         55.02         20.18        11.63 o                         
   0   6   0          0.42         -9.64        11.73 o                         
   1   6   0       2835.59       2846.93        15.07 o                         
   2   6   0        816.92        904.59        22.14 o                         
   3   6   0       2802.50       2861.57        19.54 o                         
   4   6   0       1946.77       2003.27        16.92 o                         
   5   6   0        361.34        347.63         9.05 o                         
   6   6   0       2384.24       2432.99        21.57 o                         
   7   6   0        414.01        378.96        16.94 o                         
   8   6   0        195.96        229.18        13.90 o                         
   9   6   0         26.39         36.00        12.88 o                         
   1   7   0        346.81        256.15        13.70 o                         
   2   7   0         12.95         33.27        22.58 o                         
   3   7   0        834.35        855.66        10.78 o                         
   4   7   0        118.91        167.29         8.47 o                         
   5   7   0        740.06        643.12        25.72 o                         
   6   7   0       1349.68       1315.27        12.95 o                         
   7   7   0        353.47        337.94        12.64 o                         
   8   7   0       1170.77       1066.90        16.85 o                         
   9   7   0         24.52         34.26        10.66 o                         
   0   8   0        274.47        291.35        15.03 o                         
   1   8   0       1444.37       1467.95        13.36 o                         
   2   8   0         26.93         65.55        16.84 o                         
   3   8   0       1317.22       1381.84        22.30 o                         
   4   8   0       2230.20       2289.67        16.62 o                         
   5   8   0        745.70        734.79        16.51 o                         
   6   8   0       2804.72       2816.38        17.31 o                         
   7   8   0        148.63        123.95        14.80 o                         
   8   8   0        297.51        276.10        11.14 o                         
   1   9   0        191.09        202.31        40.27 o                         
   2   9   0        273.22        303.63        13.98 o                         
   3   9   0       1406.54       1355.73        15.23 o                         
   4   9   0        792.71        704.49        11.24 o                         
   5   9   0          1.93         -0.42        10.41 o                         
   6   9   0        498.13        524.90        25.36 o                         
   7   9   0          0.05          1.96         8.80 o                         
   8   9   0        380.30        329.38        15.21 o                         
   0  10   0        116.67        119.43        15.83 o                         
   1  10   0         92.26        123.37        43.52 o                         
   2  10   0        714.55        798.97        46.13 o                         
   3  10   0         16.23          6.59        12.56 o                         
   4  10   0         10.32         25.97         9.12 o                         
   5  10   0        401.07        423.34        22.24 o                         
   6  10   0        320.37        330.69        10.37 o                         
   7  10   0         20.22         17.11        14.95 o                         
   8  10   0         81.94        106.65        11.88 o                         
   1  11   0          4.06         12.44         8.24 o                         
   2  11   0         66.95         73.05        25.92 o                         
   3  11   0       1780.93       1937.94        92.95 o                         
   4  11   0          4.44         85.23        16.40 o                         
   5  11   0       1367.00       1325.15        16.80 o                         
   6  11   0          1.94         17.98         8.22 o                         
   7  11   0        158.55        152.48        12.20 o                         
   0  12   0         76.39          2.89        18.73 o                         
   1  12   0       1059.20        982.27        25.00 o                         
   2  12   0         66.13         70.92        19.89 o                         
   3  12   0        259.31        270.32        66.47 o                         
   4  12   0        501.80        517.82        13.27 o                         
   5  12   0        542.42        610.87        16.37 o                         
   6  12   0         50.12         35.41        12.19 o                         
   1  13   0         63.83         76.91        29.62 o                         
   2  13   0         55.42         12.75        24.07 o                         
   3  13   0        193.78        193.43        49.87 o                         
   4  13   0        387.56        430.40        15.88 o                         
   5  13   0       1785.95       1745.68        55.38 o                         
   6  13   0          2.84         12.57        13.54 o                         
   0  14   0        879.05       1043.16        28.21 o                         
   1  14   0         60.44         33.24        13.45 o                         
   2  14   0        274.53        360.14        78.36 o                         
   3  14   0          6.32         48.00        37.25 o                         
   4  14   0        105.54         79.40        14.18 o                         
   5  14   0          0.14        -14.14        14.14 o                         
   1  15   0         27.03         21.97        14.52 o                         
   2  15   0        262.54        290.45        17.60 o                         
   3  15   0         30.97         14.16        14.29 o                         
   0  16   0        215.81        215.40        21.06 o                         
   1  16   0          2.42         -4.51        13.95 o                         
  -9   0   1         49.86         35.77        13.86 o                         
  -7   0   1        526.73        484.24        12.45 o                         
  -5   0   1        219.99        237.42         9.27 o                         
  -3   0   1        735.03        661.02        11.81 o                         
  -1   0   1       1417.62       1918.03         9.40 o                         
   1   0   1        347.73        294.57         4.42 o                         
   3   0   1       3536.89       3435.06        85.36 o                         
   5   0   1        839.52        652.61        10.32 o                         
   7   0   1        732.97        767.31        30.66 o                         
   9   0   1          6.52         19.33        13.62 o                         
 -10   1   1        160.59        198.16        12.25 o                         
  -9   1   1        603.97        529.21        11.88 o                         
  -8   1   1        105.20        162.39        13.78 o                         
  -7   1   1         71.34        106.20        10.31 o                         
  -6   1   1        370.01        410.04        12.36 o                         
  -5   1   1       2892.28       3089.38        25.61 o                         
  -4   1   1        586.80        583.47         8.63 o                         
  -3   1   1        708.64        784.22        42.87 o                         
  -2   1   1      18979.53      21213.52        56.12 o                         
  -1   1   1        193.80        203.78         5.09 o                         
   1   1   1        187.55        298.05         5.02 o                         
   2   1   1         18.10         16.20         3.53 o                         
   3   1   1        326.24        455.54         9.32 o                         
   4   1   1        501.87        433.14         8.94 o                         
   5   1   1        376.49        359.98        13.54 o                         
   6   1   1        110.50        138.18         7.94 o                         
   7   1   1        740.52        735.73        28.09 o                         
   8   1   1        105.83        124.52         7.87 o                         
   9   1   1        338.27        387.63        13.71 o                         
  10   1   1          0.01         11.65        12.03 o                         
 -10   2   1         29.78          5.63        13.03 o                         
  -9   2   1        124.74        160.97        12.96 o                         
  -8   2   1        246.59        274.07        12.43 o                         
  -7   2   1          9.28         -5.38        11.56 o                         
  -6   2   1        628.25        632.94        11.86 o                         
  -5   2   1        263.76        250.26         9.70 o                         
  -4   2   1        561.34        517.05         7.12 o                         
  -3   2   1       1777.69       1779.52        37.33 o                         
  -2   2   1        832.18        834.26         6.69 o                         
  -1   2   1        308.47        435.76        12.90 o                         
   0   2   1      15010.14      17530.45       108.38 o                         
   1   2   1       8808.14       9005.08        96.57 o                         
   2   2   1       1098.22       1072.39        12.58 o                         
   3   2   1       2032.31       1963.37        46.42 o                         
   4   2   1        668.07        696.65         8.64 o                         
   5   2   1      12584.71      13185.18       101.30 o                         
   6   2   1          1.81         -6.48         6.48 o                         
   7   2   1        822.07        833.66        13.98 o                         
   8   2   1        356.19        358.86        22.16 o                         
   9   2   1         97.28        132.16        10.37 o                         
  10   2   1        363.42        359.13        13.74 o                         
 -10   3   1        118.19        128.14        30.62 o                         
  -9   3   1          4.93         -9.76         9.76 o                         
  -8   3   1        998.01        997.69        25.03 o                         
  -7   3   1       2283.38       2310.83        59.15 o                         
  -6   3   1        589.82        579.78        11.03 o                         
  -5   3   1        150.14        172.74        17.12 o                         
  -4   3   1       1923.86       1819.03        23.92 o                         
  -3   3   1        746.73        784.94         9.54 o                         
  -2   3   1       1281.48       1322.83        16.28 o                         
  -1   3   1       3182.35       3189.56        26.76 o                         
   0   3   1        301.45        204.66        34.20 o                         
   1   3   1       1729.97       1719.90        31.95 o                         
   2   3   1          2.38         -4.88         6.31 o                         
   3   3   1        280.31        245.51         7.94 o                         
   4   3   1        505.35        457.06         8.19 o                         
   5   3   1        187.73        223.44        11.37 o                         
   6   3   1        627.21        609.98        44.51 o                         
   7   3   1        880.79        914.44         9.48 o                         
   8   3   1          5.90          7.68        10.71 o                         
   9   3   1          2.74         -9.84         9.84 o                         
  10   3   1          5.05         18.16        12.93 o                         
  -9   4   1        104.10        100.69        14.27 o                         
  -8   4   1         20.02         38.96         8.25 o                         
  -7   4   1        479.54        513.05        11.07 o                         
  -6   4   1        221.61        224.49         9.06 o                         
  -5   4   1       1147.05       1095.88        18.28 o                         
  -4   4   1        412.29        377.24         7.98 o                         
  -3   4   1         94.37         68.81         9.13 o                         
  -2   4   1         24.27         37.56         8.28 o                         
  -1   4   1       2169.21       2185.41        58.55 o                         
   0   4   1       3456.45       3058.52       143.22 o                         
   1   4   1       5735.15       5682.92        49.63 o                         
   2   4   1         73.06         49.41         5.60 o                         
   3   4   1          6.59         -4.13         4.13 o                         
   4   4   1          5.75         21.30         6.20 o                         
   5   4   1       1656.39       1505.12        14.50 o                         
   6   4   1       2566.24       2597.59        30.08 o                         
   7   4   1          2.32         20.51         9.74 o                         
   8   4   1        187.23        249.80        41.64 o                         
   9   4   1         98.87         81.99         9.36 o                         
  -9   5   1         60.99          5.29        12.63 o                         
  -8   5   1         25.94         40.39         9.68 o                         
  -7   5   1         26.75          1.66        11.48 o                         
  -6   5   1          1.95         -2.53         7.33 o                         
  -5   5   1          1.36         -6.04         7.05 o                         
  -4   5   1         14.36         -1.30        19.09 o                         
  -3   5   1       3551.81       3367.69        63.25 o                         
  -2   5   1       1701.86       1799.90        64.74 o                         
  -1   5   1        138.34        117.58        27.29 o                         
   0   5   1        135.51        141.02         6.50 o                         
   1   5   1       3917.52       4495.65        99.54 o                         
   2   5   1       1751.33       1699.20        96.21 o                         
   3   5   1        612.33        680.21         9.64 o                         
   4   5   1       4081.22       4174.40        31.22 o                         
   5   5   1          1.67         -3.53         5.68 o                         
   6   5   1        159.16        140.18         6.91 o                         
   7   5   1         10.61         10.22        13.64 o                         
   8   5   1          0.34         15.70        11.69 o                         
   9   5   1          3.45         32.94        11.68 o                         
  -9   6   1         25.32         27.95        12.10 o                         
  -8   6   1        114.28         71.02        13.52 o                         
  -7   6   1          1.60         20.83         9.81 o                         
  -6   6   1       1479.37       1496.62        33.40 o                         
  -5   6   1       1136.53       1136.44        15.53 o                         
  -4   6   1       1979.24       1873.54        18.12 o                         
  -3   6   1       2876.19       2981.15        36.77 o                         
  -2   6   1       1754.55       1754.68        13.91 o                         
  -1   6   1       5021.88       5214.32       207.72 o                         
   0   6   1         16.81         15.81        20.94 o                         
   1   6   1       2095.06       1973.78        21.86 o                         
   2   6   1       1603.39       1659.04        69.40 o                         
   3   6   1        554.59        557.71         7.98 o                         
   4   6   1          8.75         42.77         9.72 o                         
   5   6   1        227.12        202.87        12.58 o                         
   6   6   1         89.77        104.24        10.01 o                         
   7   6   1        158.63        188.60        13.28 o                         
   8   6   1        103.81         74.93        13.93 o                         
   9   6   1        203.83        156.10        19.61 o                         
  -9   7   1          3.41         35.18        12.46 o                         
  -8   7   1          1.29          6.47        12.61 o                         
  -7   7   1        212.31        203.47        18.00 o                         
  -6   7   1         22.72         17.30         8.20 o                         
  -5   7   1       1097.41       1089.80        15.81 o                         
  -4   7   1        877.57        850.00        10.27 o                         
  -3   7   1          2.68          4.27         6.66 o                         
  -2   7   1         72.52         97.52         8.15 o                         
  -1   7   1         89.09        121.35         8.48 o                         
   0   7   1         21.82         49.88         8.96 o                         
   1   7   1         53.12         57.26        16.56 o                         
   2   7   1        361.85        375.30        69.84 o                         
   3   7   1        137.68        151.43         9.20 o                         
   4   7   1        900.31        809.47        21.14 o                         
   5   7   1        248.50        244.10        14.03 o                         
   6   7   1        675.22        674.01        14.15 o                         
   7   7   1        298.15        313.76        16.93 o                         
   8   7   1         33.48         24.87        16.88 o                         
   9   7   1        456.11        473.18        20.49 o                         
  -8   8   1          4.49        -10.93        10.93 o                         
  -7   8   1         14.36          7.20        16.64 o                         
  -6   8   1         13.87         -0.56         9.33 o                         
  -5   8   1         36.70         65.02         7.70 o                         
  -4   8   1        399.28        416.14        12.61 o                         
  -3   8   1        134.74        154.56        12.04 o                         
  -2   8   1         59.06         37.50         9.17 o                         
  -1   8   1       1064.49        917.11        37.37 o                         
   0   8   1         21.04         26.13        15.75 o                         
   1   8   1       1675.28       1562.27        13.15 o                         
   2   8   1        233.26        174.97        17.28 o                         
   3   8   1        151.37        218.11         8.57 o                         
   4   8   1        102.19        121.66        29.79 o                         
   5   8   1        514.36        477.49        10.19 o                         
   6   8   1        221.79        176.27        10.39 o                         
   7   8   1         11.56         -7.02         7.02 o                         
   8   8   1         73.57         62.46        14.26 o                         
  -8   9   1         29.59        -12.64        12.64 o                         
  -7   9   1         49.75         59.53        14.75 o                         
  -6   9   1         39.87         -2.34        11.69 o                         
  -5   9   1         49.83         82.56        14.35 o                         
  -4   9   1        671.23        616.37         9.71 o                         
  -3   9   1       2363.68       2345.91        49.79 o                         
  -2   9   1        235.63        277.23        34.56 o                         
  -1   9   1        553.79        497.65        13.74 o                         
   0   9   1       2664.09       2455.71       169.67 o                         
   1   9   1        294.85        284.12        30.34 o                         
   2   9   1        792.12        762.41        47.22 o                         
   3   9   1         17.64         24.35        15.27 o                         
   4   9   1         87.23        107.12         8.90 o                         
   5   9   1        405.78        413.18         9.88 o                         
   6   9   1         42.12         -1.91        11.09 o                         
   7   9   1         96.45        146.93        10.79 o                         
   8   9   1        487.34        502.33        13.59 o                         
  -8  10   1         87.39         96.73        12.50 o                         
  -7  10   1         28.21         49.45         9.50 o                         
  -6  10   1        513.12        530.58        39.38 o                         
  -5  10   1        429.82        423.02        10.18 o                         
  -4  10   1         30.38         42.29         9.98 o                         
  -3  10   1        457.11        404.46        12.51 o                         
  -2  10   1       1124.24       1093.73        75.83 o                         
  -1  10   1       2031.73       1857.30        15.59 o                         
   0  10   1         31.80         96.82        32.63 o                         
   1  10   1        897.77        838.47        36.17 o                         
   2  10   1       2141.52       2294.86       206.96 o                         
   3  10   1       2249.95       2467.13       157.17 o                         
   4  10   1       1070.24       1070.19        14.25 o                         
   5  10   1        112.47        121.57        24.23 o                         
   6  10   1         50.29         24.68         9.80 o                         
   7  10   1          5.81         -9.56         9.56 o                         
  -7  11   1         17.91         -8.75        12.58 o                         
  -6  11   1        184.80        182.12        12.86 o                         
  -5  11   1        791.47        773.50        17.42 o                         
  -4  11   1        721.21        756.57        16.00 o                         
  -3  11   1        104.33        160.83        20.98 o                         
  -2  11   1         64.44         26.40        14.67 o                         
  -1  11   1        104.35         89.03         9.15 o                         
   0  11   1       1310.45       1356.45        41.43 o                         
   1  11   1          0.53         30.11         9.94 o                         
   2  11   1        570.53        542.23        12.28 o                         
   3  11   1        298.82        292.83        10.76 o                         
   4  11   1        329.89        306.27        63.90 o                         
   5  11   1        106.34         74.97        10.14 o                         
   6  11   1          7.21          0.81        16.24 o                         
   7  11   1         39.24         -2.88        10.41 o                         
  -6  12   1        863.20        833.87        20.70 o                         
  -5  12   1         68.28         30.45        12.75 o                         
  -4  12   1        970.14        977.89        28.05 o                         
  -3  12   1         26.70         23.38        10.47 o                         
  -2  12   1          9.80         20.81        34.76 o                         
  -1  12   1        143.52        187.70        26.56 o                         
   0  12   1         22.68          9.44        18.37 o                         
   1  12   1         62.19         93.91        13.38 o                         
   2  12   1         45.00         49.64        12.76 o                         
   3  12   1         43.65         60.28         9.42 o                         
   4  12   1          1.02        -11.33        11.33 o                         
   5  12   1        283.67        255.49        10.06 o                         
   6  12   1         43.18         67.80        14.97 o                         
  -6  13   1         94.14        143.81        19.21 o                         
  -5  13   1          0.02        -14.53        26.48 o                         
  -4  13   1        253.53        209.07        11.55 o                         
  -3  13   1         81.72         75.15        12.96 o                         
  -2  13   1        922.11        960.96        81.18 o                         
  -1  13   1          1.92        -14.01        14.01 o                         
   0  13   1        408.45        411.56        31.71 o                         
   1  13   1        707.89        752.93        84.71 o                         
   2  13   1        450.47        494.92        15.88 o                         
   3  13   1         50.33         71.47        15.07 o                         
   4  13   1         36.29         34.50        12.62 o                         
   5  13   1        172.97         47.48        33.44 o                         
   6  13   1         12.04          1.85        28.97 o                         
  -5  14   1         88.45         47.52        14.23 o                         
  -4  14   1        257.37        196.50        13.95 o                         
  -3  14   1         29.59          7.16        27.93 o                         
  -2  14   1        410.14        388.64        16.88 o                         
  -1  14   1         73.66         -4.53        37.98 o                         
   0  14   1         66.25         26.96        12.98 o                         
   1  14   1          0.80          6.55        35.12 o                         
   2  14   1         14.20         54.81        12.67 o                         
   3  14   1         83.68        132.98        42.12 o                         
   4  14   1        399.59        365.86        26.93 o                         
   5  14   1        448.53        426.62        15.16 o                         
  -3  15   1         30.06         20.66        26.12 o                         
  -2  15   1          0.25          9.15        12.72 o                         
  -1  15   1        492.89        437.03        17.01 o                         
   0  15   1        573.13        593.96        64.78 o                         
   1  15   1         61.84        138.70        54.53 o                         
   2  15   1        491.19        427.05        19.69 o                         
   3  15   1          0.51         -4.75        14.75 o                         
  -1  16   1        668.37        705.70        20.97 o                         
   0  16   1          8.05        -22.46        22.46 o                         
   1  16   1         70.07         30.67        14.76 o                         
 -10   0   2          0.02         24.31        41.27 o                         
  -8   0   2         83.09         98.26        14.55 o                         
  -6   0   2        793.60        756.15        11.59 o                         
  -4   0   2        647.63        705.82        22.99 o                         
  -2   0   2        748.81        780.36        22.30 o                         
   2   0   2       3188.13       3080.72        29.66 o                         
   4   0   2       1113.24       1005.56        14.67 o                         
   6   0   2         16.57         44.15         8.07 o                         
   8   0   2       1135.61       1228.52       108.79 o                         
  10   0   2       1730.92       1549.96       146.36 o                         
 -10   1   2         20.59        -11.77        11.77 o                         
  -9   1   2          0.45        -10.01        13.30 o                         
  -8   1   2         10.31         32.49         9.72 o                         
  -7   1   2        255.44        269.09         9.79 o                         
  -6   1   2        529.66        494.84        17.94 o                         
  -5   1   2         24.60         91.27        25.41 o                         
  -4   1   2       2137.32       2022.92        15.38 o                         
  -3   1   2       4403.31       4168.90        39.45 o                         
  -2   1   2      41627.24      46107.53       245.75 o                         
  -1   1   2        611.02        605.49         6.28 o                         
   0   1   2        698.92        753.02         4.98 o                         
   1   1   2       1438.99       1508.84        24.51 o                         
   2   1   2        152.20        150.94         3.47 o                         
   3   1   2       1235.60       1138.34        28.17 o                         
   4   1   2       4133.66       4060.54        71.33 o                         
   5   1   2        167.92        150.74        20.34 o                         
   6   1   2        173.16        154.73        15.75 o                         
   7   1   2         47.43         51.09         8.88 o                         
   8   1   2         46.54         -5.66         9.68 o                         
   9   1   2         18.60         34.57         9.48 o                         
  10   1   2        441.10        433.85        13.17 o                         
 -10   2   2         38.34         35.48        11.82 o                         
  -9   2   2          0.19         41.83        11.95 o                         
  -8   2   2        173.87        164.65         9.46 o                         
  -7   2   2        392.31        398.53        14.37 o                         
  -6   2   2        954.15        960.59        13.56 o                         
  -5   2   2         23.08         11.95         5.96 o                         
  -4   2   2       2803.70       2739.93        15.69 o                         
  -3   2   2        192.87        173.78         8.05 o                         
  -2   2   2      23426.52      23590.26       497.12 o                         
  -1   2   2       5849.83       6306.01        46.09 o                         
   0   2   2      13118.95      15095.60        50.56 o                         
   1   2   2         31.33         52.17        11.53 o                         
   2   2   2         34.16          6.88         8.92 o                         
   3   2   2         11.76          0.49         3.85 o                         
   4   2   2       1459.69       1318.97         8.15 o                         
   5   2   2        250.68        282.41         9.44 o                         
   6   2   2        355.59        398.18         7.87 o                         
   7   2   2        213.26        217.39        23.23 o                         
   8   2   2        305.74        272.29         9.42 o                         
   9   2   2        152.72        179.14        15.27 o                         
  10   2   2        414.09        445.21        17.80 o                         
 -10   3   2          9.82         19.79        10.84 o                         
  -9   3   2        345.72        335.39        12.32 o                         
  -8   3   2        446.17        480.08         9.89 o                         
  -7   3   2       1365.27       1409.03        50.39 o                         
  -6   3   2          4.07         -9.81         9.81 o                         
  -5   3   2        342.33        363.91        11.13 o                         
  -4   3   2       1910.79       1790.78        10.54 o                         
  -3   3   2        724.09        866.90        19.37 o                         
  -2   3   2         33.78         26.92        12.26 o                         
  -1   3   2        420.68        468.96         8.44 o                         
   0   3   2        607.60        689.63        25.08 o                         
   1   3   2       5289.48       4993.04        14.41 o                         
   2   3   2       1745.11       1602.67         8.45 o                         
   3   3   2       3740.97       3847.85        25.16 o                         
   4   3   2        193.04        239.75         9.02 o                         
   5   3   2          0.79         -5.86         5.86 o                         
   6   3   2        357.30        339.15         9.42 o                         
   7   3   2        630.72        603.63        12.53 o                         
   8   3   2         11.19         37.66        10.02 o                         
   9   3   2        902.08        988.16        32.76 o                         
  -9   4   2          0.04         -9.09         9.09 o                         
  -8   4   2          2.72         -2.59        10.02 o                         
  -7   4   2        310.19        305.27        26.12 o                         
  -6   4   2       2267.45       2198.05        72.71 o                         
  -5   4   2       1253.45       1180.21        21.06 o                         
  -4   4   2        427.99        367.81         9.60 o                         
  -3   4   2       1407.67       1606.26        16.22 o                         
  -2   4   2        595.87        722.67        15.75 o                         
  -1   4   2       1253.87       1301.08        27.73 o                         
   0   4   2       4196.43       4085.76       221.19 o                         
   1   4   2       4821.04       4688.24       141.58 o                         
   2   4   2       2114.75       2238.68        16.07 o                         
   3   4   2        832.46        821.97        11.20 o                         
   4   4   2        573.22        517.15         6.99 o                         
   5   4   2       3410.47       3528.76        36.52 o                         
   6   4   2       1129.54       1065.58        11.71 o                         
   7   4   2          1.56         -7.99         7.99 o                         
   8   4   2         29.61         28.91         8.73 o                         
   9   4   2          0.01         -9.00        10.86 o                         
  -9   5   2        104.98        107.94        14.64 o                         
  -8   5   2          0.26         37.38        11.14 o                         
  -7   5   2        599.60        554.89        13.05 o                         
  -6   5   2          0.07          3.02         9.02 o                         
  -5   5   2        393.53        376.50        20.85 o                         
  -4   5   2        846.71        850.84        11.81 o                         
  -3   5   2         34.68          2.76         7.06 o                         
  -2   5   2        885.44       1086.85        82.50 o                         
  -1   5   2        104.28         86.04         8.38 o                         
   0   5   2       1442.91       1638.57        12.94 o                         
   1   5   2       1368.63       1187.99        49.59 o                         
   2   5   2        899.61       1020.07        41.71 o                         
   3   5   2        749.24        833.91        17.96 o                         
   4   5   2        641.41        670.97         7.64 o                         
   5   5   2          1.25         21.44        14.43 o                         
   6   5   2       1654.36       1480.44        13.52 o                         
   7   5   2        535.41        570.90        12.22 o                         
   8   5   2        186.54        187.73        14.94 o                         
   9   5   2        249.37        287.47        17.34 o                         
  -9   6   2         60.22         42.00        15.70 o                         
  -8   6   2          0.18         18.44        13.30 o                         
  -7   6   2        397.59        441.21        16.33 o                         
  -6   6   2        508.84        519.78        12.58 o                         
  -5   6   2         18.78        -12.47        12.47 o                         
  -4   6   2        186.29        194.02         9.29 o                         
  -3   6   2         88.40         86.78        12.01 o                         
  -2   6   2         33.76         32.15         7.61 o                         
  -1   6   2         95.30        122.45        14.79 o                         
   0   6   2        467.10        458.17        15.27 o                         
   1   6   2       3745.91       3633.20        49.59 o                         
   2   6   2        577.53        584.10        39.66 o                         
   3   6   2        129.86        147.04         6.61 o                         
   4   6   2       3557.06       3364.62        16.72 o                         
   5   6   2       1466.71       1475.54        13.06 o                         
   6   6   2        607.10        601.47        32.71 o                         
   7   6   2         30.66         -3.78        12.74 o                         
   8   6   2        274.85        233.38        22.10 o                         
   9   6   2        469.63        420.44        14.80 o                         
  -9   7   2         14.70         48.33        17.16 o                         
  -8   7   2       1511.44       1462.26        19.41 o                         
  -7   7   2        307.08        278.64        14.24 o                         
  -6   7   2        871.28        841.50        13.01 o                         
  -5   7   2        685.20        673.63        13.94 o                         
  -4   7   2         15.13         20.06         9.43 o                         
  -3   7   2        273.14        246.72         8.23 o                         
  -2   7   2       1188.30       1168.76        90.06 o                         
  -1   7   2       4581.70       4555.70        18.30 o                         
   0   7   2       2675.10       2678.30       142.06 o                         
   1   7   2       2790.51       2811.99        63.94 o                         
   2   7   2       2444.72       2353.43        39.58 o                         
   3   7   2        113.91        118.15         5.75 o                         
   4   7   2        917.31        951.39        10.98 o                         
   5   7   2          8.81         17.74         6.64 o                         
   6   7   2        512.51        463.48        13.43 o                         
   7   7   2        366.49        387.50        11.44 o                         
   8   7   2         13.13         40.07        27.37 o                         
   9   7   2         66.21         82.91        11.66 o                         
  -8   8   2          8.59         19.43        12.75 o                         
  -7   8   2        266.18        304.40        15.59 o                         
  -6   8   2         22.55         27.08        12.53 o                         
  -5   8   2        129.38        135.85        10.75 o                         
  -4   8   2         67.31         74.85        14.39 o                         
  -3   8   2         64.77         91.45         8.05 o                         
  -2   8   2        827.37        864.01        12.94 o                         
  -1   8   2        146.14        214.76        17.32 o                         
   0   8   2        126.83        172.06        17.56 o                         
   1   8   2        399.94        374.57        11.86 o                         
   2   8   2       1004.44        909.36        71.93 o                         
   3   8   2        293.15        299.12        10.09 o                         
   4   8   2       3395.26       3439.09        27.81 o                         
   5   8   2        261.31        228.54         9.24 o                         
   6   8   2        648.24        715.26        21.50 o                         
   7   8   2        443.20        411.47        10.99 o                         
   8   8   2        109.13        146.81         9.91 o                         
  -8   9   2        586.55        607.83        19.21 o                         
  -7   9   2         11.55          0.28        11.23 o                         
  -6   9   2         15.32          5.55        11.92 o                         
  -5   9   2       2802.92       2856.33        34.08 o                         
  -4   9   2         30.58         52.61         9.63 o                         
  -3   9   2         37.43         50.32         8.89 o                         
  -2   9   2          5.47         40.58        15.83 o                         
  -1   9   2        606.16        574.71        25.76 o                         
   0   9   2       2189.19       2138.59        16.67 o                         
   1   9   2       1426.00       1488.57        19.29 o                         
   2   9   2          0.28         -7.62        11.29 o                         
   3   9   2        364.14        309.48        10.41 o                         
   4   9   2         13.48         29.24        11.09 o                         
   5   9   2          0.19         21.13        11.99 o                         
   6   9   2          1.07         -7.95         7.95 o                         
   7   9   2        355.29        387.05        12.98 o                         
   8   9   2        680.95        647.76        30.62 o                         
  -8  10   2          0.41         49.38        24.63 o                         
  -7  10   2         61.54         54.82        13.26 o                         
  -6  10   2        121.85        104.95        16.52 o                         
  -5  10   2        524.84        556.58        26.24 o                         
  -4  10   2        185.78        201.67        11.56 o                         
  -3  10   2        113.69         86.48        11.73 o                         
  -2  10   2        105.01        109.55        10.25 o                         
  -1  10   2        589.91        609.43        13.64 o                         
   0  10   2        915.24        924.33        12.84 o                         
   1  10   2       4359.01       4187.89       100.79 o                         
   2  10   2       1014.12       1129.71        54.25 o                         
   3  10   2        816.22        861.68        30.46 o                         
   4  10   2        363.83        368.43        11.87 o                         
   5  10   2         12.13        -15.03        15.03 o                         
   6  10   2        142.26        183.34        14.51 o                         
   7  10   2         61.07         62.72        10.25 o                         
  -7  11   2          2.16         27.09        13.69 o                         
  -6  11   2        545.42        486.88        14.17 o                         
  -5  11   2          7.82         36.70        11.34 o                         
  -4  11   2          1.80         -4.60        14.32 o                         
  -3  11   2         12.50         22.55        14.38 o                         
  -2  11   2          0.08         23.93        20.25 o                         
  -1  11   2        943.53        944.52        53.77 o                         
   0  11   2        517.91        609.23        12.65 o                         
   1  11   2        593.64        554.39        32.59 o                         
   2  11   2        780.80        702.41        11.86 o                         
   3  11   2       1187.60       1134.63        81.18 o                         
   4  11   2          0.02         23.27         8.64 o                         
   5  11   2        225.24        202.99        38.10 o                         
   6  11   2        154.87        127.09         9.51 o                         
   7  11   2        125.96        155.79        10.34 o                         
  -6  12   2        365.08        362.79        13.05 o                         
  -5  12   2         94.19        104.16        14.09 o                         
  -4  12   2        271.35        286.53        40.44 o                         
  -3  12   2        216.39        247.83        13.17 o                         
  -2  12   2        274.27        298.59        13.24 o                         
  -1  12   2       1292.23       1271.65        18.22 o                         
   0  12   2        182.96        186.40        45.01 o                         
   1  12   2        801.17        878.68        70.09 o                         
   2  12   2        488.89        428.71        38.74 o                         
   3  12   2        597.04        690.62        17.24 o                         
   4  12   2         12.54         -7.60         7.60 o                         
   5  12   2          1.27         11.15        11.25 o                         
   6  12   2         56.38         35.09         9.44 o                         
  -6  13   2        178.65        140.28        14.69 o                         
  -5  13   2        172.49        126.94        15.58 o                         
  -4  13   2         22.64         24.23        10.42 o                         
  -3  13   2         12.31         22.81        44.81 o                         
  -2  13   2         38.36         34.34        29.94 o                         
  -1  13   2        250.39        203.41        62.17 o                         
   0  13   2        634.35        657.12        20.33 o                         
   1  13   2         61.32         71.26        23.31 o                         
   2  13   2         27.03         11.44        21.34 o                         
   3  13   2        654.16        675.13        27.85 o                         
   4  13   2        233.05        188.09        24.00 o                         
   5  13   2       1038.09       1090.22        18.01 o                         
  -5  14   2        173.16        187.06        15.74 o                         
  -4  14   2          0.04         -5.15        12.58 o                         
  -3  14   2        197.02        211.69        30.54 o                         
  -2  14   2        183.23        164.64        40.35 o                         
  -1  14   2        822.17        912.90        39.70 o                         
   0  14   2          8.05         26.07        12.05 o                         
   1  14   2        139.68        196.24        11.88 o                         
   2  14   2          0.69         12.50        11.93 o                         
   3  14   2        281.17        267.39        47.38 o                         
   4  14   2        144.47        163.79        12.79 o                         
  -3  15   2         24.71         25.11        34.88 o                         
  -2  15   2         80.80         35.28        16.87 o                         
  -1  15   2        371.36        423.99        20.29 o                         
   0  15   2        415.26        457.18        18.03 o                         
   1  15   2         10.01         11.10        13.65 o                         
   2  15   2         18.78         28.06        50.72 o                         
   3  15   2        160.93        167.57        14.51 o                         
  -1  16   2         64.41         78.65        15.44 o                         
   0  16   2        302.11        310.34        46.50 o                         
   1  16   2        159.26        183.81        22.83 o                         
  -9   0   3         28.02         91.59        13.67 o                         
  -7   0   3        664.92        664.63        55.46 o                         
  -5   0   3        184.17        159.18        11.45 o                         
  -3   0   3      13611.16      13833.25       255.06 o                         
  -1   0   3      14032.46      15310.17       136.31 o                         
   3   0   3       2094.74       1933.46        37.21 o                         
   5   0   3       4665.51       4699.86        55.42 o                         
   7   0   3        324.21        287.31        18.08 o                         
   9   0   3        280.16        259.03        21.38 o                         
 -10   1   3         91.69         82.83        18.54 o                         
  -9   1   3         47.38         41.26        10.54 o                         
  -8   1   3         18.22         11.65        13.50 o                         
  -7   1   3          1.16         22.44         9.12 o                         
  -6   1   3         42.28         47.39         9.74 o                         
  -5   1   3       1424.03       1284.08        11.71 o                         
  -4   1   3        183.15        168.21         6.63 o                         
  -3   1   3         29.26         27.47        16.69 o                         
  -2   1   3      70484.56      79382.34       276.57 o                         
  -1   1   3          0.31         19.67         5.18 o                         
   0   1   3        183.39        199.88        13.22 o                         
   1   1   3       7345.96       5229.12      1140.09 o                         
   2   1   3         57.69         48.96         4.28 o                         
   3   1   3       6520.43       6304.25        74.63 o                         
   4   1   3       1066.78        999.42        10.98 o                         
   5   1   3          4.42          8.80         6.93 o                         
   6   1   3         88.94         67.80         7.72 o                         
   7   1   3        320.05        358.78        11.22 o                         
   8   1   3         79.30        104.41         7.65 o                         
   9   1   3         28.08         53.45         8.02 o                         
 -10   2   3          0.07         -1.22        16.17 o                         
  -9   2   3        573.64        595.22        12.70 o                         
  -8   2   3        137.38        136.91        12.43 o                         
  -7   2   3        221.51        246.39        18.97 o                         
  -6   2   3         26.26         12.25        10.30 o                         
  -5   2   3        226.12        254.40        10.44 o                         
  -4   2   3        146.26        161.33         7.14 o                         
  -3   2   3       2147.00       2131.33        10.93 o                         
  -2   2   3      11465.10      11741.94        70.97 o                         
  -1   2   3        401.43        475.73        17.28 o                         
   0   2   3       3421.20       3057.45       219.90 o                         
   1   2   3       6314.88       5655.22        19.29 o                         
   2   2   3       2821.98       2797.82        12.64 o                         
   3   2   3       1469.94       1214.33        29.30 o                         
   4   2   3        188.40        268.14         6.96 o                         
   5   2   3       1216.59       1131.78        11.52 o                         
   6   2   3        267.30        259.45         7.19 o                         
   7   2   3        248.43        227.89         8.38 o                         
   8   2   3         68.75         84.59        11.77 o                         
   9   2   3         18.00         27.26        12.86 o                         
 -10   3   3         39.72         63.53        12.23 o                         
  -9   3   3         73.48         66.88        13.65 o                         
  -8   3   3          2.29        -10.67        10.67 o                         
  -7   3   3          5.71         -0.30         8.03 o                         
  -6   3   3         49.75         79.26         8.52 o                         
  -5   3   3        523.89        555.35        13.08 o                         
  -4   3   3         72.56        105.05         9.05 o                         
  -3   3   3          0.16         23.56         7.36 o                         
  -2   3   3         12.07          5.13         7.68 o                         
  -1   3   3          7.70          9.94        14.47 o                         
   0   3   3        540.22        610.30         8.12 o                         
   1   3   3       7989.69       5459.52      1079.69 o                         
   2   3   3        123.39        127.78        20.12 o                         
   3   3   3      11992.04      12449.96       192.90 o                         
   4   3   3       2847.42       2883.90        23.16 o                         
   5   3   3        918.56        905.17         7.89 o                         
   6   3   3       1503.64       1548.86        19.81 o                         
   7   3   3        910.71        942.62        14.12 o                         
   8   3   3        385.94        430.94        11.93 o                         
   9   3   3        222.39        195.67         8.66 o                         
  -9   4   3         25.15         88.27        11.04 o                         
  -8   4   3        364.53        397.63        11.42 o                         
  -7   4   3        491.71        428.72        10.17 o                         
  -6   4   3        149.70        168.40         8.91 o                         
  -5   4   3        674.08        600.85        11.71 o                         
  -4   4   3       1840.49       1772.04        14.95 o                         
  -3   4   3        821.10        951.48        11.54 o                         
  -2   4   3        736.28        619.35        16.88 o                         
  -1   4   3       4719.52       3908.49       722.72 o                         
   0   4   3        181.84        280.81        14.63 o                         
   1   4   3       1713.53       1454.80        49.99 o                         
   2   4   3       1145.21       1094.81         7.76 o                         
   3   4   3       4719.01       4742.95        61.59 o                         
   4   4   3       1074.21        986.79        13.47 o                         
   5   4   3       2786.65       2743.29        16.75 o                         
   6   4   3        188.17        162.87         6.33 o                         
   7   4   3        268.13        276.75        10.53 o                         
   8   4   3          2.08         12.57        12.01 o                         
   9   4   3        925.44       1030.24        25.51 o                         
  -9   5   3        339.16        299.10        14.25 o                         
  -8   5   3        646.10        693.91        25.04 o                         
  -7   5   3          1.11          1.00        12.53 o                         
  -6   5   3        226.63        231.56         9.98 o                         
  -5   5   3       1241.84       1127.20        21.78 o                         
  -4   5   3         25.34          0.99         9.57 o                         
  -3   5   3       2406.34       2411.82        19.29 o                         
  -2   5   3          0.28          4.75         7.99 o                         
  -1   5   3         69.84         77.19         6.52 o                         
   0   5   3       1627.05       1685.15        38.02 o                         
   1   5   3        707.77        675.60        21.38 o                         
   2   5   3       1030.09       1022.01        58.67 o                         
   3   5   3         22.53         24.07         5.77 o                         
   4   5   3        342.75        332.88        10.58 o                         
   5   5   3       1947.64       1882.20        13.04 o                         
   6   5   3       1218.09       1302.58        70.89 o                         
   7   5   3        972.85        976.36        40.25 o                         
   8   5   3          1.04          8.48        12.47 o                         
   9   5   3         54.44         30.65        16.72 o                         
  -9   6   3        170.21        245.41        16.51 o                         
  -8   6   3         14.33         16.45        12.87 o                         
  -7   6   3       1023.29        980.58        16.40 o                         
  -6   6   3        244.43        251.79        13.07 o                         
  -5   6   3       1676.86       1664.79        38.62 o                         
  -4   6   3        417.32        318.33        29.66 o                         
  -3   6   3        959.91       1006.87        11.90 o                         
  -2   6   3        465.50        447.48        61.41 o                         
  -1   6   3       1501.66       1809.08        13.34 o                         
   0   6   3        142.17         81.02         6.91 o                         
   1   6   3        950.97       1020.63        47.82 o                         
   2   6   3       1629.72       1542.88        28.49 o                         
   3   6   3        174.10        178.12         6.46 o                         
   4   6   3        671.51        619.27         8.23 o                         
   5   6   3        103.69        113.27         6.80 o                         
   6   6   3          3.23         -2.49        12.78 o                         
   7   6   3        406.18        410.97        10.85 o                         
   8   6   3          0.22         29.73        10.62 o                         
   9   6   3         63.49         77.81        11.27 o                         
  -9   7   3        157.10         57.91        18.27 o                         
  -8   7   3        250.76        222.86        15.51 o                         
  -7   7   3        822.16        789.54        17.12 o                         
  -6   7   3          3.54          1.50         8.52 o                         
  -5   7   3       1530.94       1525.76        15.26 o                         
  -4   7   3         29.78          2.26         7.96 o                         
  -3   7   3       1505.55       1494.64        13.95 o                         
  -2   7   3         59.91         91.60        21.42 o                         
  -1   7   3        999.83        920.32        63.13 o                         
   0   7   3       2218.59       2371.32        14.15 o                         
   1   7   3        156.81        184.32         7.54 o                         
   2   7   3         85.00         69.78         7.43 o                         
   3   7   3        123.04         65.65        18.37 o                         
   4   7   3        491.51        457.31         8.32 o                         
   5   7   3        171.79        157.72         9.82 o                         
   6   7   3          7.47        -10.76        10.76 o                         
   7   7   3         69.38         52.17         7.70 o                         
   8   7   3        220.87        218.82        35.40 o                         
  -8   8   3          0.84        -12.92        12.92 o                         
  -7   8   3        216.86        229.30        14.57 o                         
  -6   8   3          0.73         15.83        11.05 o                         
  -5   8   3       2061.96       2096.13        20.51 o                         
  -4   8   3         82.30        119.20        15.11 o                         
  -3   8   3         22.70         -9.57         9.57 o                         
  -2   8   3        436.59        463.09        16.88 o                         
  -1   8   3        734.67        817.86        33.64 o                         
   0   8   3          3.11         34.56         8.52 o                         
   1   8   3       1030.56       1063.74        13.06 o                         
   2   8   3       1407.70       1389.88        13.54 o                         
   3   8   3       1104.85       1101.92        13.22 o                         
   4   8   3         64.73         61.16         9.49 o                         
   5   8   3         91.26         85.01         9.52 o                         
   6   8   3       1707.76       1666.29        45.49 o                         
   7   8   3        329.97        307.87         9.85 o                         
   8   8   3          1.35        -17.04        17.04 o                         
  -8   9   3        401.92        376.79        17.32 o                         
  -7   9   3        170.35        233.53        22.50 o                         
  -6   9   3        731.39        694.77        14.12 o                         
  -5   9   3          8.33          9.67        30.34 o                         
  -4   9   3        176.68        178.29        11.92 o                         
  -3   9   3       1215.61       1099.41        87.20 o                         
  -2   9   3        243.77        255.33        10.39 o                         
  -1   9   3        682.30        687.13        19.13 o                         
   0   9   3       5379.93       5515.22        42.12 o                         
   1   9   3          4.78          4.77        15.35 o                         
   2   9   3        102.13         96.49        11.37 o                         
   3   9   3       1019.01       1083.55        11.00 o                         
   4   9   3        945.34        938.17        32.07 o                         
   5   9   3        702.21        642.31         9.66 o                         
   6   9   3        833.37        866.35        47.22 o                         
   7   9   3        807.23        835.61        30.78 o                         
   8   9   3        624.01        703.34        19.17 o                         
  -8  10   3         30.63          5.91        11.80 o                         
  -7  10   3        998.57        934.10        18.19 o                         
  -6  10   3         59.96         36.27        11.39 o                         
  -5  10   3        700.47        724.54        23.34 o                         
  -4  10   3          6.04         33.59        10.68 o                         
  -3  10   3          7.72          2.55        17.72 o                         
  -2  10   3       1116.76       1070.96        22.91 o                         
  -1  10   3       1327.15       1354.07        18.12 o                         
   0  10   3         98.85         89.58        10.68 o                         
   1  10   3        123.01        152.10        10.71 o                         
   2  10   3        106.52        125.23         8.45 o                         
   3  10   3        237.28        169.35        14.03 o                         
   4  10   3       1645.73       1636.90        26.12 o                         
   5  10   3          4.42         -4.85         8.50 o                         
   6  10   3        810.00        857.54        17.87 o                         
   7  10   3          8.66         -0.57         7.65 o                         
  -7  11   3         79.12        128.47        16.26 o                         
  -6  11   3         76.37        124.35        14.41 o                         
  -5  11   3        188.82        254.39        15.51 o                         
  -4  11   3        533.44        593.61        16.02 o                         
  -3  11   3       1997.08       1839.57       114.93 o                         
  -2  11   3        239.28        275.95        13.03 o                         
  -1  11   3        899.19        846.61        47.54 o                         
   0  11   3       1520.24       1465.99        16.39 o                         
   1  11   3         61.20         70.49        19.89 o                         
   2  11   3       1634.12       1614.74        40.67 o                         
   3  11   3        105.00         84.39        11.69 o                         
   4  11   3        299.34        363.25        13.50 o                         
   5  11   3        427.53        423.95        13.42 o                         
   6  11   3         19.55         14.27        13.46 o                         
   7  11   3          9.08          1.37        12.46 o                         
  -6  12   3         42.53         73.35        13.62 o                         
  -5  12   3        122.90        109.23        11.38 o                         
  -4  12   3        695.56        727.04        16.84 o                         
  -3  12   3        173.87        134.46        22.02 o                         
  -2  12   3        744.67        812.22        40.27 o                         
  -1  12   3        477.44        544.80        15.44 o                         
   0  12   3        330.20        325.08        29.90 o                         
   1  12   3        333.30        327.59        57.27 o                         
   2  12   3          0.04         13.08        11.33 o                         
   3  12   3        292.75        302.12        11.41 o                         
   4  12   3         86.36         78.63        10.22 o                         
   5  12   3          2.14         -9.84         9.84 o                         
   6  12   3        342.59        369.24        12.60 o                         
  -6  13   3       1484.00       1488.21        22.28 o                         
  -5  13   3         92.52         28.38        14.75 o                         
  -4  13   3        603.53        602.89        13.17 o                         
  -3  13   3         23.43          4.76        12.93 o                         
  -2  13   3         85.33         66.51        14.53 o                         
  -1  13   3          8.67         -5.42        13.64 o                         
   0  13   3        212.25        239.10        12.79 o                         
   1  13   3        195.85        207.92        12.75 o                         
   2  13   3        219.94        223.56        18.93 o                         
   3  13   3        234.86        266.44        52.60 o                         
   4  13   3         24.81         58.94         8.85 o                         
   5  13   3         44.24        -11.94        19.93 o                         
  -5  14   3         52.50         37.81        12.59 o                         
  -4  14   3         77.04         76.02        14.27 o                         
  -3  14   3         39.26         52.68        19.69 o                         
  -2  14   3        723.29        787.71        59.19 o                         
  -1  14   3         20.75        -11.86        11.86 o                         
   0  14   3        123.41        101.66        13.01 o                         
   1  14   3          5.55        -12.60        12.60 o                         
   2  14   3          1.45         -9.83        13.87 o                         
   3  14   3         54.58         94.96        24.43 o                         
   4  14   3         55.79         79.33        13.50 o                         
  -3  15   3        238.30        262.24        15.35 o                         
  -2  15   3        152.78         69.37        34.44 o                         
  -1  15   3        142.01        148.35        17.92 o                         
   0  15   3        176.34        200.33        16.96 o                         
   1  15   3        142.10        159.25        42.64 o                         
   2  15   3         17.80         29.35        13.16 o                         
   3  15   3        381.25        338.19        14.81 o                         
   0  16   3        221.90        218.37        23.39 o                         
 -10   0   4         36.65          8.70        23.51 o                         
  -8   0   4       2351.00       2332.80        63.01 o                         
  -6   0   4       2943.36       2914.06        20.37 o                         
  -4   0   4      17076.07      19280.15       881.69 o                         
  -2   0   4        291.91        292.67         7.88 o                         
   0   0   4          0.89          8.60         8.12 o                         
   2   0   4        810.80        785.05        40.95 o                         
   4   0   4       1282.96       1625.87        11.41 o                         
   6   0   4        168.05        137.65         7.82 o                         
   8   0   4       1082.37       1177.57        59.68 o                         
 -10   1   4        459.30        461.32        13.38 o                         
  -9   1   4        249.00        225.70        12.28 o                         
  -8   1   4          0.68         11.88         9.35 o                         
  -7   1   4          0.87         33.31         7.39 o                         
  -6   1   4        551.40        591.36        10.70 o                         
  -5   1   4        966.67       1002.76        12.42 o                         
  -4   1   4       6728.04       6836.04       134.50 o                         
  -3   1   4       1235.27       1195.25        16.77 o                         
  -2   1   4       2805.34       3071.45        13.00 o                         
  -1   1   4        519.26        599.48         6.51 o                         
   0   1   4       3249.54       3359.83       213.75 o                         
   1   1   4         19.37         33.44         5.39 o                         
   2   1   4         98.65        111.32         6.19 o                         
   3   1   4       4214.01       4710.34        66.83 o                         
   4   1   4        190.40        146.07         5.66 o                         
   5   1   4          1.97         -5.63         5.65 o                         
   6   1   4       2233.83       2053.86       137.76 o                         
   7   1   4         28.00          3.73         9.63 o                         
   8   1   4       2278.74       2398.99        23.18 o                         
   9   1   4        625.95        664.44        27.74 o                         
 -10   2   4        686.85        713.79        20.14 o                         
  -9   2   4         44.81         28.79        14.23 o                         
  -8   2   4        564.26        581.31        20.94 o                         
  -7   2   4          2.76         39.36        12.84 o                         
  -6   2   4       1812.49       1769.94        47.07 o                         
  -5   2   4         11.11         -2.51         6.69 o                         
  -4   2   4          3.26         15.52         7.78 o                         
  -3   2   4         75.96         45.76         7.02 o                         
  -2   2   4        848.00       1027.48        21.50 o                         
  -1   2   4       6123.44       5559.39       112.60 o                         
   0   2   4        128.26        149.64         4.15 o                         
   1   2   4       2419.36       2518.90        14.15 o                         
   2   2   4       2335.13       2352.71        49.99 o                         
   3   2   4        171.13        157.82         7.61 o                         
   4   2   4        138.61        115.78         6.71 o                         
   5   2   4        173.90        147.31         6.22 o                         
   6   2   4        106.49        154.14         5.67 o                         
   7   2   4        553.53        554.51        13.10 o                         
   8   2   4        501.95        532.16        16.14 o                         
   9   2   4         89.49         76.11        15.19 o                         
 -10   3   4          1.20          4.11        13.18 o                         
  -9   3   4         21.75         43.58        24.55 o                         
  -8   3   4        135.15        100.62        11.02 o                         
  -7   3   4        160.88        157.41        27.61 o                         
  -6   3   4        486.89        435.82        12.74 o                         
  -5   3   4        322.02        339.94         8.81 o                         
  -4   3   4          2.74         31.15         8.30 o                         
  -3   3   4       1706.66       1563.94        30.64 o                         
  -2   3   4         27.06         60.55        12.90 o                         
  -1   3   4       3823.13       4106.12        54.57 o                         
   0   3   4         45.92         40.92        15.03 o                         
   1   3   4       1952.85       1654.20       131.25 o                         
   2   3   4        519.02        467.38         7.72 o                         
   3   3   4       2017.88       2002.25        18.61 o                         
   4   3   4       1618.51       1596.83        66.11 o                         
   5   3   4        182.95        158.03         6.61 o                         
   6   3   4        706.40        704.75        10.96 o                         
   7   3   4        364.17        373.95        15.83 o                         
   8   3   4          0.45         48.95        12.06 o                         
   9   3   4         25.16          9.85         9.23 o                         
  -9   4   4        289.35        317.86        13.33 o                         
  -8   4   4         56.62         55.22        20.45 o                         
  -7   4   4         10.10         32.01        10.08 o                         
  -6   4   4        221.22        219.16        24.03 o                         
  -5   4   4          0.91         21.76         9.66 o                         
  -4   4   4         21.88         35.79        19.49 o                         
  -3   4   4        944.51        962.53        10.94 o                         
  -2   4   4        546.02        497.59        12.06 o                         
  -1   4   4         55.83         93.44        12.38 o                         
   0   4   4          4.64          4.52         5.10 o                         
   1   4   4       6945.84       7609.83       250.76 o                         
   2   4   4         94.50         53.26        17.60 o                         
   3   4   4        279.13        351.71         8.69 o                         
   4   4   4        161.32        130.91        12.22 o                         
   5   4   4       2743.20       2658.39        54.29 o                         
   6   4   4          2.06          5.41         5.72 o                         
   7   4   4        266.83        249.43         8.78 o                         
   8   4   4          4.11         15.30        14.59 o                         
   9   4   4          9.61         11.70        15.39 o                         
  -9   5   4        963.87        931.04        20.68 o                         
  -8   5   4        328.69        272.63        14.78 o                         
  -7   5   4        695.93        653.37        34.04 o                         
  -6   5   4        146.96        103.19        12.77 o                         
  -5   5   4        763.26        750.77        12.79 o                         
  -4   5   4        499.26        598.30        15.43 o                         
  -3   5   4        435.07        365.94        10.90 o                         
  -2   5   4          8.53          3.62        13.02 o                         
  -1   5   4         38.74         58.68         7.30 o                         
   0   5   4       1475.47       1560.16        26.28 o                         
   1   5   4       1065.65       1071.27        26.60 o                         
   2   5   4       2671.48       2492.96        33.11 o                         
   3   5   4        952.19        975.34        19.89 o                         
   4   5   4        658.72        662.47        12.86 o                         
   5   5   4          9.52          6.05         6.51 o                         
   6   5   4        557.81        574.74        12.14 o                         
   7   5   4        189.13        206.04         9.85 o                         
   8   5   4         97.12         89.22        12.90 o                         
   9   5   4        200.19        226.17        17.56 o                         
  -9   6   4        378.72        278.80        18.04 o                         
  -8   6   4         16.78         -6.45        12.73 o                         
  -7   6   4          0.45         59.55        21.54 o                         
  -6   6   4        552.99        583.42        13.84 o                         
  -5   6   4        980.06        997.92        15.29 o                         
  -4   6   4        394.41        491.46        13.65 o                         
  -3   6   4         19.63        255.47        10.56 o                         
  -2   6   4         34.81         31.38        28.57 o                         
  -1   6   4       2281.81       2575.39        41.67 o                         
   0   6   4       3924.59       3503.16       592.19 o                         
   1   6   4         69.83         72.01        14.83 o                         
   2   6   4        497.41        527.15        16.56 o                         
   3   6   4        201.02        224.26        11.48 o                         
   4   6   4       2709.84       2605.09        27.72 o                         
   5   6   4         54.92         60.53         6.22 o                         
   6   6   4         94.32         65.01        12.07 o                         
   7   6   4       1258.09       1249.71        35.28 o                         
   8   6   4          0.02         -4.74         9.02 o                         
   9   6   4         48.98         97.81        30.22 o                         
  -9   7   4          0.99          6.50        10.62 o                         
  -8   7   4         22.22        -11.51        11.51 o                         
  -7   7   4        810.03        882.64        63.40 o                         
  -6   7   4       1035.12       1142.11        33.56 o                         
  -5   7   4         76.06        108.92         9.50 o                         
  -4   7   4        261.79        247.75        10.99 o                         
  -3   7   4        205.81        274.60        12.33 o                         
  -2   7   4        734.69        583.27        16.20 o                         
  -1   7   4        214.20        279.00        20.98 o                         
   0   7   4       2046.80       1740.83       120.72 o                         
   1   7   4       1045.42       1023.34         9.62 o                         
   2   7   4       3907.63       3742.21       161.99 o                         
   3   7   4        290.53        290.29         6.72 o                         
   4   7   4          1.99          4.58         5.72 o                         
   5   7   4        444.71        393.47        13.58 o                         
   6   7   4        260.98        195.05        13.44 o                         
   7   7   4          8.10         -8.28         8.28 o                         
   8   7   4         15.55         21.46         8.50 o                         
  -8   8   4        149.59        191.75        12.22 o                         
  -7   8   4         35.72         79.48        12.81 o                         
  -6   8   4         17.43         13.80         8.61 o                         
  -5   8   4         80.25        101.51        10.81 o                         
  -4   8   4          6.17         10.73        10.01 o                         
  -3   8   4         20.61          9.86         8.50 o                         
  -2   8   4       4028.84       4086.58        28.01 o                         
  -1   8   4          0.52         16.69        17.00 o                         
   0   8   4        502.09        449.42        41.27 o                         
   1   8   4        252.67        328.30        32.71 o                         
   2   8   4         25.92         18.54         5.87 o                         
   3   8   4        902.75        914.77         8.97 o                         
   4   8   4        107.61        126.30        11.21 o                         
   5   8   4        591.16        626.85        10.03 o                         
   6   8   4          0.61         -0.40         6.63 o                         
   7   8   4        137.92        124.55        25.48 o                         
   8   8   4         22.47         11.75         8.96 o                         
  -8   9   4          8.68          3.36        13.92 o                         
  -7   9   4         46.75         43.97        12.15 o                         
  -6   9   4        166.45        150.68        15.70 o                         
  -5   9   4         24.59         67.87        14.54 o                         
  -4   9   4        465.63        406.77        12.92 o                         
  -3   9   4        134.35        204.55        16.07 o                         
  -2   9   4         75.42         99.65        21.30 o                         
  -1   9   4        150.41        148.28         9.64 o                         
   0   9   4       6669.32       6763.94        24.63 o                         
   1   9   4       1809.43       1732.53        42.60 o                         
   2   9   4       3356.12       3366.87       181.48 o                         
   3   9   4         91.25         97.98         8.28 o                         
   4   9   4          6.42          5.46         7.52 o                         
   5   9   4        433.59        496.41        16.64 o                         
   6   9   4          7.39         -6.44        18.69 o                         
   7   9   4         63.87         55.00         7.58 o                         
   8   9   4         28.24         13.31        13.67 o                         
  -8  10   4         46.38         50.57        13.34 o                         
  -7  10   4         47.99         90.21        14.23 o                         
  -6  10   4         35.96         14.57        11.08 o                         
  -5  10   4        162.40        141.44        22.83 o                         
  -4  10   4          2.01        -11.21        11.21 o                         
  -3  10   4          5.04        -16.07        16.07 o                         
  -2  10   4       1041.62       1023.50        23.35 o                         
  -1  10   4        792.38        744.80        44.69 o                         
   0  10   4          2.37         -9.37        15.39 o                         
   1  10   4        213.18        157.27        25.36 o                         
   2  10   4        195.92        186.86         8.94 o                         
   3  10   4        601.04        625.77         9.65 o                         
   4  10   4        188.51        220.77         9.63 o                         
   5  10   4        213.71        262.76        13.62 o                         
   6  10   4        706.04        648.87        11.56 o                         
   7  10   4          2.76          6.48         7.14 o                         
  -7  11   4         17.43          7.50        10.67 o                         
  -6  11   4          0.11        -12.83        12.83 o                         
  -5  11   4          0.10         -9.93        14.57 o                         
  -4  11   4          0.21         37.64        13.68 o                         
  -3  11   4        757.69        711.43        14.12 o                         
  -2  11   4         34.98         47.04        22.18 o                         
  -1  11   4       2503.93       2472.99        33.44 o                         
   0  11   4          1.93         16.64        10.69 o                         
   1  11   4        276.22        375.97        41.91 o                         
   2  11   4        169.15        150.43        21.34 o                         
   3  11   4        106.35        146.65        12.80 o                         
   4  11   4         16.33          5.39         8.60 o                         
   5  11   4        557.28        669.29        10.32 o                         
   6  11   4          6.48          6.04         6.92 o                         
   7  11   4        128.65        104.11        23.47 o                         
  -6  12   4         59.50         42.01        18.61 o                         
  -5  12   4        274.80        318.80        16.85 o                         
  -4  12   4         52.09         75.11        11.74 o                         
  -3  12   4         17.81          6.68        22.54 o                         
  -2  12   4        422.12        387.31        13.88 o                         
  -1  12   4        189.10        259.95        15.51 o                         
   0  12   4         96.25         54.69        15.23 o                         
   1  12   4       1385.97       1438.25        66.59 o                         
   2  12   4        152.01        178.66        22.14 o                         
   3  12   4        117.67        138.57        18.97 o                         
   4  12   4         10.30         11.03         8.15 o                         
   5  12   4         18.76         12.71         9.36 o                         
   6  12   4         21.63         22.06         9.52 o                         
  -5  13   4          0.39         53.61        18.16 o                         
  -4  13   4        518.08        399.59        35.57 o                         
  -3  13   4       1241.10       1365.85       104.65 o                         
  -2  13   4        215.47        264.34        32.03 o                         
  -1  13   4         15.06         24.31        38.66 o                         
   0  13   4         20.17        -12.94        12.94 o                         
   1  13   4        120.41        130.47        13.16 o                         
   2  13   4          0.00         18.14        23.91 o                         
   3  13   4        202.68        242.15        31.51 o                         
   4  13   4         99.13         87.20        14.27 o                         
   5  13   4        186.14        178.43         9.43 o                         
  -4  14   4        193.67        232.02        14.55 o                         
  -3  14   4         22.39         -0.40        29.82 o                         
  -2  14   4        181.77        169.89        14.61 o                         
  -1  14   4        559.96        608.96        69.04 o                         
   0  14   4        161.87        147.56        30.06 o                         
   1  14   4        679.93        800.30        53.17 o                         
   2  14   4        156.61        131.17        14.45 o                         
   3  14   4        727.69        763.88        16.14 o                         
   4  14   4        102.33         57.83        16.24 o                         
  -3  15   4        469.44        459.33       233.28 o                         
  -2  15   4         61.39         56.43        12.95 o                         
  -1  15   4        320.56        320.01        18.16 o                         
   0  15   4         53.64         51.59        23.63 o                         
   1  15   4        158.96        250.77        88.57 o                         
   2  15   4        187.71        177.13        27.85 o                         
   3  15   4        541.46        564.08        18.47 o                         
  -9   0   5        551.36        603.22        25.12 o                         
  -7   0   5          0.56        -10.15        10.15 o                         
  -5   0   5       4178.50       4268.25       117.55 o                         
  -3   0   5       2151.59       2126.32        63.58 o                         
  -1   0   5      16700.60      16077.50        27.89 o                         
   3   0   5         77.30        100.09         5.37 o                         
   5   0   5        387.66        398.62        39.58 o                         
   7   0   5        632.61        672.28        12.54 o                         
   9   0   5          5.26         30.40        18.08 o                         
 -10   1   5        174.68        205.68        17.32 o                         
  -9   1   5         24.09          1.01        10.13 o                         
  -8   1   5          8.43         12.79        12.13 o                         
  -7   1   5          7.77         46.37        23.47 o                         
  -6   1   5        727.57        686.88        10.70 o                         
  -5   1   5         27.91         11.73         6.94 o                         
  -4   1   5        970.01        960.77        14.75 o                         
  -3   1   5       1905.63       2062.64        11.04 o                         
  -2   1   5          0.18         18.32         7.28 o                         
  -1   1   5       7786.39       8093.28        97.09 o                         
   0   1   5          8.54         44.02        16.84 o                         
   1   1   5      16651.48      15458.90        20.74 o                         
   2   1   5        499.16        584.71        10.05 o                         
   3   1   5        614.52        526.40        57.39 o                         
   4   1   5        235.92        258.96         6.40 o                         
   5   1   5        184.15        190.81         5.99 o                         
   6   1   5         10.60         21.75         8.32 o                         
   7   1   5        141.75        150.21         8.07 o                         
   8   1   5        143.22        152.47        11.12 o                         
   9   1   5        351.56        332.30        10.30 o                         
 -10   2   5         47.78         35.36        11.72 o                         
  -9   2   5          5.27         -0.12        13.97 o                         
  -8   2   5        103.38        105.34        16.20 o                         
  -7   2   5        148.26        141.43        10.87 o                         
  -6   2   5          1.55         -5.87         8.48 o                         
  -5   2   5          4.93          0.69        11.42 o                         
  -4   2   5       3649.85       4247.75        91.55 o                         
  -3   2   5       2632.39       2632.03        22.38 o                         
  -2   2   5          8.06         13.80        16.07 o                         
  -1   2   5       5071.00       4776.65        46.50 o                         
   0   2   5        867.95        938.21         5.97 o                         
   1   2   5       5904.05       4773.60         6.83 o                         
   2   2   5          8.54         29.42         6.75 o                         
   3   2   5          0.19         11.52         6.68 o                         
   4   2   5       1003.82       1002.28        27.81 o                         
   5   2   5        118.64        110.39        10.11 o                         
   6   2   5        187.35        167.98         9.22 o                         
   7   2   5       1486.88       1680.97        15.85 o                         
   8   2   5        906.02        941.38        24.20 o                         
   9   2   5         45.11         31.68         9.77 o                         
 -10   3   5         72.22         43.15        13.07 o                         
  -9   3   5         73.44        121.75        14.14 o                         
  -8   3   5        141.85        143.70        13.12 o                         
  -7   3   5        165.82        165.46        12.57 o                         
  -6   3   5          1.29          1.94         7.77 o                         
  -5   3   5       1557.41       1648.80        19.88 o                         
  -4   3   5      15142.80      16059.98       158.33 o                         
  -3   3   5          0.33          8.58         7.43 o                         
  -2   3   5         75.19         65.81        11.21 o                         
  -1   3   5        303.21        238.07        28.93 o                         
   0   3   5          0.75          7.03         4.26 o                         
   1   3   5       8846.37       7613.87       213.63 o                         
   2   3   5        173.65        193.54         9.40 o                         
   3   3   5        322.50        327.43        13.41 o                         
   4   3   5        102.14         67.31         5.32 o                         
   5   3   5        962.66        865.00         9.19 o                         
   6   3   5         72.76         77.65         5.84 o                         
   7   3   5        451.39        483.37        10.91 o                         
   8   3   5        876.87        961.36        11.36 o                         
   9   3   5         98.95        106.87         9.98 o                         
  -9   4   5         41.24         47.72        15.25 o                         
  -8   4   5          9.14         25.99        10.26 o                         
  -7   4   5        873.90        820.64        15.73 o                         
  -6   4   5        629.56        668.25        11.77 o                         
  -5   4   5        981.82        955.63        32.95 o                         
  -4   4   5        132.91        121.15         7.80 o                         
  -3   4   5        754.16        799.26        11.59 o                         
  -2   4   5       2116.01       2182.38        14.25 o                         
  -1   4   5        742.37        656.86         9.36 o                         
   0   4   5         22.10         12.56         3.70 o                         
   1   4   5        939.58       1004.77        64.82 o                         
   2   4   5       7814.48       7753.52        32.71 o                         
   3   4   5        271.20        189.48        13.34 o                         
   4   4   5       1561.51       1527.05        14.12 o                         
   5   4   5        243.23        217.37        14.23 o                         
   6   4   5         91.75         87.12         8.56 o                         
   7   4   5          0.35         -4.76         5.96 o                         
   8   4   5         16.04         23.40         7.16 o                         
   9   4   5         17.65         32.57        12.70 o                         
  -9   5   5        460.78        437.83        16.69 o                         
  -8   5   5          1.09        -10.61        10.61 o                         
  -7   5   5         55.44         22.55        12.80 o                         
  -6   5   5         34.74          0.30        13.15 o                         
  -5   5   5        853.65        871.15        12.87 o                         
  -4   5   5        194.86        203.32        12.42 o                         
  -3   5   5        106.62        140.70        19.62 o                         
  -2   5   5        517.55        532.70         8.84 o                         
  -1   5   5       2261.10       2207.16        24.35 o                         
   0   5   5       3637.57       3789.30        54.29 o                         
   1   5   5       1379.28       1293.50        83.27 o                         
   2   5   5       1279.66       1210.99        18.93 o                         
   3   5   5        234.93        228.28        17.21 o                         
   4   5   5        601.68        557.19         5.77 o                         
   5   5   5       2618.77       2629.15        18.74 o                         
   6   5   5        556.21        591.17         9.24 o                         
   7   5   5        258.12        234.37        16.78 o                         
   8   5   5         18.00         13.03        10.00 o                         
   9   5   5         69.23        131.04        13.51 o                         
  -9   6   5         12.52         13.59        16.96 o                         
  -8   6   5        232.27        251.77        14.44 o                         
  -7   6   5       2038.32       1929.40        44.89 o                         
  -6   6   5        296.92        267.38        10.98 o                         
  -5   6   5        952.35        819.44        15.35 o                         
  -4   6   5        280.22        224.10        10.97 o                         
  -3   6   5         54.29         65.34         9.38 o                         
  -2   6   5       1088.54       1128.15        43.96 o                         
  -1   6   5        379.97        397.60         8.67 o                         
   0   6   5        590.06        520.54        32.39 o                         
   1   6   5          1.34          6.02         5.30 o                         
   2   6   5        208.91         88.86        14.07 o                         
   3   6   5       1601.50       1636.83        34.56 o                         
   4   6   5          4.37         -4.19         4.19 o                         
   5   6   5         26.76         15.54         6.91 o                         
   6   6   5         95.60         96.15        11.58 o                         
   7   6   5        285.18        226.08        12.54 o                         
   8   6   5         58.09         20.54         8.67 o                         
  -9   7   5        627.40        579.85        24.19 o                         
  -8   7   5         38.87         60.23        14.12 o                         
  -7   7   5          6.48        -12.51        12.51 o                         
  -6   7   5          0.02         11.69        10.70 o                         
  -5   7   5        443.83        437.67        11.32 o                         
  -4   7   5         10.42         41.34         9.77 o                         
  -3   7   5         36.88         18.41         7.54 o                         
  -2   7   5       1593.32       1773.36        26.44 o                         
  -1   7   5         17.05         16.93        20.05 o                         
   0   7   5        200.18        187.30         8.04 o                         
   1   7   5        153.11        211.37        25.12 o                         
   2   7   5        275.23        185.74        85.36 o                         
   3   7   5         27.25         24.49         3.24 o                         
   4   7   5        440.69        368.56         5.25 o                         
   5   7   5       5203.94       5274.38       121.59 o                         
   6   7   5        249.97        250.14        26.12 o                         
   7   7   5       1792.70       1854.76        22.96 o                         
   8   7   5          4.80          5.97         8.53 o                         
  -8   8   5        611.42        631.95        19.26 o                         
  -7   8   5        932.00        889.13        16.89 o                         
  -6   8   5         79.33        123.55        13.71 o                         
  -5   8   5        991.41        976.71        14.72 o                         
  -4   8   5        277.89        328.80        10.74 o                         
  -3   8   5        776.12        794.14        12.78 o                         
  -2   8   5        112.41        135.11         8.44 o                         
  -1   8   5        230.28        217.25         7.49 o                         
   0   8   5       1495.27       1382.20        22.14 o                         
   1   8   5        179.74        200.98        48.63 o                         
   2   8   5        344.96        337.01        36.41 o                         
   3   8   5        253.33        268.18         6.46 o                         
   4   8   5        204.21        201.04        12.51 o                         
   5   8   5        621.39        604.06        18.53 o                         
   6   8   5         31.17         76.72        14.50 o                         
   7   8   5         21.87         14.37         8.08 o                         
   8   8   5         32.27         68.32         8.06 o                         
  -8   9   5         52.78         40.37        14.61 o                         
  -7   9   5        576.74        504.04        32.27 o                         
  -6   9   5        228.10        325.52        21.78 o                         
  -5   9   5        287.20        254.85        13.42 o                         
  -4   9   5        220.74        257.66        14.05 o                         
  -3   9   5        970.31       1032.65        18.89 o                         
  -2   9   5         41.28         25.52        10.88 o                         
  -1   9   5        481.23        494.00        10.13 o                         
   0   9   5         86.75        109.35        19.53 o                         
   1   9   5        536.68        494.30        14.15 o                         
   2   9   5       2515.66       2432.24        14.72 o                         
   3   9   5        189.18        143.38         6.61 o                         
   4   9   5        256.92        288.28         6.44 o                         
   5   9   5        169.58        156.59        22.42 o                         
   6   9   5         84.26         94.50        10.33 o                         
   7   9   5        510.66        493.45         9.31 o                         
  -7  10   5          0.41          4.84        12.74 o                         
  -6  10   5          0.56         -4.69        27.45 o                         
  -5  10   5       1311.66       1279.99        34.12 o                         
  -4  10   5       1040.65       1018.90        22.42 o                         
  -3  10   5          8.70         36.44        18.57 o                         
  -2  10   5        821.89        822.55        20.66 o                         
  -1  10   5         94.96        113.06        16.40 o                         
   0  10   5          2.69          3.22        22.06 o                         
   1  10   5        902.13        920.77        20.66 o                         
   2  10   5         21.79          5.26        12.86 o                         
   3  10   5        819.24        824.35         9.34 o                         
   4  10   5         54.60         66.49         5.81 o                         
   5  10   5          7.51          6.67         5.51 o                         
   6  10   5        952.58        905.54        89.58 o                         
   7  10   5         63.90         51.30        15.08 o                         
  -7  11   5        194.75        171.56        30.26 o                         
  -6  11   5        343.40        366.34        12.77 o                         
  -5  11   5         21.02         23.67        19.50 o                         
  -4  11   5        888.13        936.08        17.75 o                         
  -3  11   5        336.13        397.98        51.64 o                         
  -2  11   5        655.51        695.18        13.58 o                         
  -1  11   5         32.86         31.15        10.96 o                         
   0  11   5        505.68        499.48        13.19 o                         
   1  11   5       1626.60       1599.63        87.89 o                         
   2  11   5       1234.92       1261.17        94.72 o                         
   3  11   5        344.09        317.02        10.37 o                         
   4  11   5        456.67        493.47        31.14 o                         
   5  11   5        230.18        236.38        15.67 o                         
   6  11   5        100.74         78.53         7.50 o                         
  -6  12   5          0.82         42.23        13.78 o                         
  -5  12   5        283.31        312.37        15.02 o                         
  -4  12   5        715.60        715.39        17.32 o                         
  -3  12   5        135.20        108.98        44.69 o                         
  -2  12   5        125.33        103.63        26.68 o                         
  -1  12   5        782.34        872.57        15.74 o                         
   0  12   5        130.91        138.37        19.01 o                         
   1  12   5        149.04        173.34        14.71 o                         
   2  12   5         46.71         72.69        43.76 o                         
   3  12   5        379.66        404.59        10.19 o                         
   4  12   5        759.17        814.04        47.62 o                         
   5  12   5         56.73         42.66        16.11 o                         
   6  12   5       1315.83       1205.30        19.29 o                         
  -5  13   5        174.88        105.80        14.90 o                         
  -4  13   5        258.40        289.01        13.09 o                         
  -3  13   5        123.41        133.58        17.68 o                         
  -2  13   5          0.01        -11.06        11.06 o                         
  -1  13   5         60.42          8.01        12.94 o                         
   0  13   5        292.47        210.07        30.62 o                         
   1  13   5        502.53        547.25        68.20 o                         
   2  13   5        675.75        667.92        46.62 o                         
   3  13   5        152.65        188.78        12.15 o                         
   4  13   5        789.21        810.87        41.20 o                         
   5  13   5         11.55         26.92         8.56 o                         
  -4  14   5        168.13        176.84        42.64 o                         
  -3  14   5        181.06        201.39        48.06 o                         
  -2  14   5         49.49         58.99        27.97 o                         
  -1  14   5        188.08        163.24        36.25 o                         
   0  14   5         58.08         62.91        12.81 o                         
   1  14   5         48.01         13.63        11.06 o                         
   2  14   5        140.94        160.23        48.18 o                         
   3  14   5          2.36         48.08        29.18 o                         
   4  14   5        538.45        550.00        14.03 o                         
  -3  15   5         48.01         62.28        15.65 o                         
  -2  15   5         47.82         20.19        48.10 o                         
  -1  15   5         45.59         52.18        15.55 o                         
   0  15   5         72.81         45.29        21.06 o                         
   1  15   5        559.04        578.79        74.47 o                         
   2  15   5         81.95         40.92        14.15 o                         
 -10   0   6         79.29         89.32        25.28 o                         
  -8   0   6        393.04        364.87        14.75 o                         
  -6   0   6        362.51        456.46        14.40 o                         
  -4   0   6       7139.20       7605.74        98.46 o                         
  -2   0   6        293.73        297.41        21.42 o                         
   0   0   6       1084.18       1539.55        13.42 o                         
   2   0   6         54.08         57.63         5.63 o                         
   4   0   6        490.42        368.19       160.71 o                         
   6   0   6       2259.51       2218.04       139.61 o                         
   8   0   6       1246.54       1345.39        15.60 o                         
 -10   1   6        736.03        744.77        20.74 o                         
  -9   1   6          0.37          3.36        10.75 o                         
  -8   1   6        210.48        226.78        18.88 o                         
  -7   1   6          1.11         16.16        13.02 o                         
  -6   1   6          0.51          8.43         8.22 o                         
  -5   1   6        936.17        933.84        14.55 o                         
  -4   1   6       2247.60       2276.91        32.63 o                         
  -3   1   6         25.31         55.60        19.85 o                         
  -2   1   6       3271.34       3251.28        12.80 o                         
  -1   1   6        465.56        481.99         6.52 o                         
   0   1   6        560.21        563.58         9.00 o                         
   1   1   6          6.90         10.61         4.58 o                         
   2   1   6       2311.08       1674.25        11.98 o                         
   3   1   6        357.04        439.48         9.64 o                         
   4   1   6        782.45        798.86         9.23 o                         
   5   1   6          9.53          4.58         7.35 o                         
   6   1   6       5452.83       5710.11       167.14 o                         
   7   1   6          1.35         -4.27         5.73 o                         
   8   1   6         22.48         28.72         7.23 o                         
   9   1   6          0.46          4.37         9.71 o                         
 -10   2   6          0.66        -12.76        12.76 o                         
  -9   2   6         48.86         66.00        11.12 o                         
  -8   2   6        100.29         93.79        10.32 o                         
  -7   2   6        237.70        254.35        11.83 o                         
  -6   2   6       2646.41       2658.60        20.27 o                         
  -5   2   6         93.36         97.77         7.95 o                         
  -4   2   6       3238.13       3218.33        92.99 o                         
  -3   2   6        313.89        353.35        20.52 o                         
  -2   2   6         44.48         21.55         5.18 o                         
  -1   2   6       2479.23       2519.04         9.53 o                         
   0   2   6          9.52         21.36        10.09 o                         
   1   2   6        352.81        475.49         4.34 o                         
   2   2   6        119.32         68.24         9.24 o                         
   3   2   6        233.99        232.79        10.17 o                         
   4   2   6       1616.50       1614.56        12.66 o                         
   5   2   6         90.18        106.93         4.94 o                         
   6   2   6        712.47        764.89        18.69 o                         
   7   2   6        896.77        952.68        10.67 o                         
   8   2   6          6.68         -6.71         6.71 o                         
   9   2   6        200.05        206.26        12.62 o                         
  -9   3   6         13.51        -12.51        16.59 o                         
  -8   3   6        258.57        272.42        12.02 o                         
  -7   3   6        175.09        198.04        13.20 o                         
  -6   3   6        311.55        286.78        19.99 o                         
  -5   3   6       1972.90       1932.99        12.42 o                         
  -4   3   6       1294.64       1402.70        52.68 o                         
  -3   3   6       2226.98       2158.01        36.12 o                         
  -2   3   6         66.24         82.15         9.46 o                         
  -1   3   6       2337.58       2394.12        16.44 o                         
   0   3   6        174.33        269.61         4.94 o                         
   1   3   6        240.42        211.86         2.57 o                         
   2   3   6       5000.71       5078.62        23.95 o                         
   3   3   6         69.61         26.52         9.24 o                         
   4   3   6        527.68        490.90        15.35 o                         
   5   3   6       1476.40       1404.28        19.57 o                         
   6   3   6        943.82       1014.45        20.45 o                         
   7   3   6         77.11         92.79         7.15 o                         
   8   3   6        951.50       1026.26        12.27 o                         
   9   3   6          5.30          5.67        12.02 o                         
  -9   4   6        460.39        494.27        17.60 o                         
  -8   4   6        184.89        197.48        15.63 o                         
  -7   4   6         21.31         45.92        12.95 o                         
  -6   4   6         66.81         90.44        11.59 o                         
  -5   4   6        216.30        260.54        11.36 o                         
  -4   4   6        214.94        219.78         9.20 o                         
  -3   4   6        614.58        620.43         9.01 o                         
  -2   4   6        106.54        119.72         7.53 o                         
  -1   4   6         26.89          7.13         5.34 o                         
   0   4   6       3800.98       3813.03        38.26 o                         
   1   4   6       2370.20       2533.79       137.80 o                         
   2   4   6        300.70        289.58        11.17 o                         
   3   4   6        217.03        180.52        10.45 o                         
   4   4   6        571.01        620.13        10.86 o                         
   5   4   6       1392.75       1414.50        26.00 o                         
   6   4   6         13.50         10.85         9.55 o                         
   7   4   6          7.09         19.79         8.04 o                         
   8   4   6        335.97        332.66        16.10 o                         
   9   4   6         13.60         13.46        13.14 o                         
  -9   5   6          0.37        -15.21        15.21 o                         
  -8   5   6          2.07         13.13        15.38 o                         
  -7   5   6         53.90         66.55        13.25 o                         
  -6   5   6        341.56        314.95        16.68 o                         
  -5   5   6         38.58         55.87        12.21 o                         
  -4   5   6          3.13          4.21         9.64 o                         
  -3   5   6         17.62         21.58         8.83 o                         
  -2   5   6         36.95         35.55         7.63 o                         
  -1   5   6       1714.27       1715.61        25.16 o                         
   0   5   6       1217.38       1205.54        40.15 o                         
   1   5   6       5824.98       5774.09       311.49 o                         
   2   5   6       1578.16       1475.41        19.37 o                         
   3   5   6        540.42        416.98        16.16 o                         
   4   5   6         64.02         45.29        17.72 o                         
   5   5   6        142.78        121.88        14.22 o                         
   6   5   6        140.14        127.57        18.01 o                         
   7   5   6        176.26        163.25         8.68 o                         
   8   5   6         39.14         33.50         8.22 o                         
  -9   6   6          9.66         18.44        14.14 o                         
  -8   6   6        107.96         31.72        25.68 o                         
  -7   6   6         14.43        -11.39        11.39 o                         
  -6   6   6          7.72          0.29         9.78 o                         
  -5   6   6        159.46        185.39        23.03 o                         
  -4   6   6        208.51        214.92        10.89 o                         
  -3   6   6        343.46        338.20        11.17 o                         
  -2   6   6        516.28        523.58        11.37 o                         
  -1   6   6          0.15          2.77         6.43 o                         
   0   6   6        983.16        912.32        31.99 o                         
   1   6   6        101.44        106.85         8.32 o                         
   2   6   6        261.40        245.85         4.68 o                         
   3   6   6       1724.97       1447.64         3.27 o                         
   4   6   6          8.99          2.36         1.63 o                         
   5   6   6        427.11        362.44        12.18 o                         
   6   6   6         21.50         11.69         4.83 o                         
   7   6   6        684.30        810.12        66.95 o                         
   8   6   6         19.43         25.97         8.01 o                         
  -9   7   6          3.73         37.00        14.65 o                         
  -8   7   6         11.58         -9.71        14.27 o                         
  -7   7   6         20.43          7.16        12.26 o                         
  -6   7   6        409.10        390.76        20.91 o                         
  -5   7   6         56.98         62.86        10.23 o                         
  -4   7   6       1332.06       1317.19        31.42 o                         
  -3   7   6       1100.79       1062.04        15.72 o                         
  -2   7   6         45.67         63.63        19.61 o                         
  -1   7   6       1260.66       1275.69        19.17 o                         
   0   7   6       1176.61       1080.84        43.12 o                         
   1   7   6        365.90        308.24        16.96 o                         
   2   7   6        291.65        253.66        62.37 o                         
   3   7   6          0.89         -4.38         4.38 o                         
   4   7   6       1483.41       1244.08        64.14 o                         
   5   7   6         64.91         57.56        11.69 o                         
   6   7   6          0.19        -11.61        18.33 o                         
   7   7   6         23.64         17.55         5.99 o                         
   8   7   6        277.64        218.16        13.90 o                         
  -8   8   6         31.52          4.60        17.44 o                         
  -7   8   6        678.90        628.90        14.19 o                         
  -6   8   6         48.21          9.92        12.61 o                         
  -5   8   6        405.60        450.83        13.90 o                         
  -4   8   6        698.37        754.12        15.37 o                         
  -3   8   6         80.06        100.44        10.41 o                         
  -2   8   6       3513.80       3142.59       267.76 o                         
  -1   8   6        115.20        146.20        14.75 o                         
   0   8   6       1649.66       1660.13        13.35 o                         
   1   8   6        581.97        593.98         9.42 o                         
   2   8   6          0.58         21.70        11.90 o                         
   3   8   6       3165.71       3047.95        48.99 o                         
   4   8   6        402.01        444.41         4.74 o                         
   5   8   6         59.93         38.94         8.84 o                         
   6   8   6       1133.15       1001.37        47.50 o                         
   7   8   6        214.07        223.30        12.93 o                         
   8   8   6          1.35         10.06        13.26 o                         
  -8   9   6         30.34          9.32        20.50 o                         
  -7   9   6         51.94         31.99        14.79 o                         
  -6   9   6         13.33         27.45        14.19 o                         
  -5   9   6          4.00         35.00        12.65 o                         
  -4   9   6        967.58        964.08        16.10 o                         
  -3   9   6          9.73         -9.32         9.32 o                         
  -2   9   6          7.97         39.97        19.17 o                         
  -1   9   6        547.34        563.72        12.66 o                         
   0   9   6        799.35        829.08       107.26 o                         
   1   9   6       1008.10        972.38        45.85 o                         
   2   9   6         89.42         76.46         6.88 o                         
   3   9   6         14.79          5.31         4.13 o                         
   4   9   6        288.47        252.51        19.13 o                         
   5   9   6         33.75         49.99         4.19 o                         
   6   9   6        180.45        154.00         7.31 o                         
   7   9   6         55.90         14.37         7.03 o                         
  -7  10   6         10.28         -4.27        16.28 o                         
  -6  10   6         63.13         78.90        16.78 o                         
  -5  10   6         43.46         81.25        13.15 o                         
  -4  10   6          1.57         28.49        24.62 o                         
  -3  10   6       1927.15       2067.23        15.99 o                         
  -2  10   6        836.93        833.75        42.64 o                         
  -1  10   6        610.68        581.64       124.82 o                         
   0  10   6       1342.53       1375.73        20.70 o                         
   1  10   6         21.81         51.18        52.16 o                         
   2  10   6         57.73         58.97         8.73 o                         
   3  10   6        427.37        423.52        17.08 o                         
   4  10   6        223.79        225.72         7.96 o                         
   5  10   6          4.09         -0.35         4.23 o                         
   6  10   6         22.23         30.90         6.63 o                         
   7  10   6        131.31         64.82        14.99 o                         
  -7  11   6          3.54          4.80        14.93 o                         
  -6  11   6        303.01        333.38        26.56 o                         
  -5  11   6          5.47          2.65        13.26 o                         
  -4  11   6        841.82        864.27        16.36 o                         
  -3  11   6        293.27        276.47        56.34 o                         
  -2  11   6        209.54        164.19        23.71 o                         
  -1  11   6          0.30          0.12        14.55 o                         
   0  11   6       1013.40       1038.41        46.62 o                         
   1  11   6        916.96       1067.51        45.13 o                         
   2  11   6       1082.22       1225.52        22.38 o                         
   3  11   6         72.14         62.28        10.09 o                         
   4  11   6        142.74        162.68         6.38 o                         
   5  11   6          4.84         30.23         6.22 o                         
   6  11   6         40.16         53.62        22.14 o                         
  -6  12   6        194.88        189.88        15.48 o                         
  -5  12   6       1350.07       1421.58        23.73 o                         
  -4  12   6         33.77         65.71        12.04 o                         
  -3  12   6        143.86        159.14        36.93 o                         
  -2  12   6          0.15          2.41        17.76 o                         
  -1  12   6          0.41         22.19        10.97 o                         
   0  12   6         14.63        -11.91        12.02 o                         
   1  12   6        373.05        382.21        53.29 o                         
   2  12   6        173.15         84.55        24.15 o                         
   3  12   6        182.13        235.61        10.57 o                         
   4  12   6         27.58         19.86         7.68 o                         
   5  12   6         34.17         17.04         9.81 o                         
  -5  13   6        368.63        369.61        16.90 o                         
  -4  13   6        202.43        202.37        15.60 o                         
  -3  13   6        233.51        198.59        43.76 o                         
  -2  13   6        105.43         84.88        23.03 o                         
  -1  13   6        940.88        991.19        25.52 o                         
   0  13   6         12.61         88.90        48.79 o                         
   1  13   6        307.50        386.37        13.53 o                         
   2  13   6         25.12         55.49        22.34 o                         
   3  13   6         70.65        129.96        18.24 o                         
   4  13   6        181.87        180.76        10.83 o                         
   5  13   6          0.67          4.98         8.68 o                         
  -4  14   6         57.68         14.24        15.40 o                         
  -3  14   6        343.87        364.79        49.59 o                         
  -2  14   6         28.52         17.40        12.79 o                         
  -1  14   6         82.06        127.78        11.28 o                         
   0  14   6        286.76        295.48        39.42 o                         
   1  14   6        479.15        474.65        54.29 o                         
   2  14   6        657.22        694.26        65.91 o                         
   3  14   6         58.21         44.18        12.17 o                         
   4  14   6          4.44        -13.26        13.26 o                         
  -2  15   6         34.66         45.85        17.30 o                         
  -1  15   6        641.54        615.25        91.99 o                         
   0  15   6        207.78        226.17        25.68 o                         
   1  15   6          4.78         -3.41        13.55 o                         
   2  15   6          2.81         40.57        19.13 o                         
  -9   0   7          0.95         16.04        13.36 o                         
  -7   0   7        142.44        164.57        15.09 o                         
  -5   0   7        333.89        353.11        39.30 o                         
  -3   0   7       6754.67       6721.96       190.40 o                         
  -1   0   7       1388.57       1264.43        44.61 o                         
   3   0   7       1675.31       1623.46        12.06 o                         
   5   0   7        457.43        335.82        90.22 o                         
   7   0   7       1415.70       1242.89       347.69 o                         
   9   0   7         38.43         54.83        26.44 o                         
 -10   1   7         56.83         43.08        21.94 o                         
  -9   1   7         50.29         57.84        13.04 o                         
  -8   1   7         76.70         83.21        11.85 o                         
  -7   1   7          5.53         34.55        12.67 o                         
  -6   1   7        241.12        272.26         9.51 o                         
  -5   1   7       6945.60       7346.32       161.62 o                         
  -4   1   7         25.69          6.75         8.32 o                         
  -3   1   7       2095.29       2086.20        16.30 o                         
  -2   1   7         13.10         34.70        15.03 o                         
  -1   1   7       2726.06       2584.40        10.73 o                         
   0   1   7       2108.14       2178.86       157.25 o                         
   1   1   7        477.86        633.58         8.12 o                         
   2   1   7        769.03        853.96        10.85 o                         
   3   1   7          2.32          2.33         5.95 o                         
   4   1   7         13.72         27.89        10.53 o                         
   5   1   7         22.75         39.44         5.66 o                         
   6   1   7        579.97        591.13        18.20 o                         
   7   1   7          1.93          0.54         6.34 o                         
   8   1   7         14.17         11.12        12.42 o                         
   9   1   7        425.25        490.34        13.03 o                         
  -9   2   7          5.86         24.39        14.63 o                         
  -8   2   7        254.25        270.06        13.59 o                         
  -7   2   7       1971.91       1927.76        20.54 o                         
  -6   2   7       3768.14       3769.67        22.75 o                         
  -5   2   7        169.12        187.26         8.84 o                         
  -4   2   7         90.86        111.02         9.21 o                         
  -3   2   7       1900.65       1923.01        14.44 o                         
  -2   2   7        469.71        468.91        10.37 o                         
  -1   2   7       2495.07       2472.62        66.03 o                         
   0   2   7       1684.41       1812.67        37.45 o                         
   1   2   7       3459.64       3947.21        11.25 o                         
   2   2   7        865.88        926.70        12.46 o                         
   3   2   7        216.63        185.88        20.70 o                         
   4   2   7         20.84         24.67         3.86 o                         
   5   2   7         11.52         -1.46         6.91 o                         
   6   2   7       1413.61       1474.55        94.60 o                         
   7   2   7         46.94         36.47        12.76 o                         
   8   2   7        158.36        175.36         7.05 o                         
   9   2   7        190.79        230.23        10.45 o                         
  -9   3   7        343.31        405.67        24.80 o                         
  -8   3   7         66.28         75.65        12.36 o                         
  -7   3   7        716.29        667.22        11.66 o                         
  -6   3   7         24.72          3.02         8.17 o                         
  -5   3   7       3481.23       3169.73        52.55 o                         
  -4   3   7        434.03        391.87         9.37 o                         
  -3   3   7        389.61        393.66        10.86 o                         
  -2   3   7          2.22         -6.95         6.95 o                         
  -1   3   7        504.32        431.86         7.50 o                         
   0   3   7       4320.84       4395.16        42.12 o                         
   1   3   7         34.40          9.48         2.57 o                         
   2   3   7        812.21        673.13        11.73 o                         
   3   3   7       1157.16       1239.76        16.80 o                         
   4   3   7        440.59        356.70        11.57 o                         
   5   3   7        458.78        431.63        16.03 o                         
   6   3   7       1914.09       1839.73        17.08 o                         
   7   3   7        190.20        225.11        17.72 o                         
   8   3   7          0.08         -7.41         7.41 o                         
   9   3   7        261.59        285.90        16.54 o                         
  -9   4   7        237.75        248.02        14.21 o                         
  -8   4   7         46.72         72.22        11.45 o                         
  -7   4   7        463.14        448.22        22.88 o                         
  -6   4   7       2591.67       2605.28        15.24 o                         
  -5   4   7        371.75        378.65         9.55 o                         
  -4   4   7        377.41        339.10        10.14 o                         
  -3   4   7       1911.02       1909.96        38.14 o                         
  -2   4   7         23.35         20.83         8.52 o                         
  -1   4   7        520.89        504.73        24.88 o                         
   0   4   7       1294.66       1407.64        15.39 o                         
   1   4   7        476.25        343.30       166.05 o                         
   2   4   7         45.00         47.58         9.08 o                         
   3   4   7        460.08        484.25        15.43 o                         
   4   4   7        213.95        187.59        11.33 o                         
   5   4   7         85.99         75.46        11.13 o                         
   6   4   7         36.56          3.08        10.09 o                         
   7   4   7        389.92        438.92        33.88 o                         
   8   4   7        333.70        360.56        12.16 o                         
  -9   5   7        322.31        344.42        17.29 o                         
  -8   5   7        140.56        129.44        17.40 o                         
  -7   5   7        204.80        260.87        13.93 o                         
  -6   5   7          2.77          0.24        39.78 o                         
  -5   5   7          8.92         -9.32         9.32 o                         
  -4   5   7        169.18        223.71        10.74 o                         
  -3   5   7        363.61        413.70         9.30 o                         
  -2   5   7        209.11        235.86         9.30 o                         
  -1   5   7       4440.11       4949.86       156.89 o                         
   0   5   7        554.37        540.76         6.27 o                         
   1   5   7       1875.87       1789.42       355.49 o                         
   2   5   7       2688.76       2642.91        23.95 o                         
   3   5   7          5.38         16.07        10.29 o                         
   4   5   7        758.06        797.62        15.91 o                         
   5   5   7       2414.18       2384.03        27.49 o                         
   6   5   7        162.05        139.19         7.80 o                         
   7   5   7         18.67          7.50         9.28 o                         
   8   5   7        250.82        187.99        47.81 o                         
  -9   6   7         43.69         48.84        12.13 o                         
  -8   6   7          0.06         -2.46        13.93 o                         
  -7   6   7         77.28         70.35        16.91 o                         
  -6   6   7        258.75        258.64        15.78 o                         
  -5   6   7          0.46         -7.14        10.16 o                         
  -4   6   7       1243.20       1299.93        24.96 o                         
  -3   6   7          4.81         27.32        11.03 o                         
  -2   6   7          7.76         10.83         7.68 o                         
  -1   6   7          6.90          1.94         5.87 o                         
   0   6   7         65.65         50.24         5.02 o                         
   1   6   7          4.99          7.99        12.54 o                         
   2   6   7          0.09         18.49        13.98 o                         
   3   6   7       4490.65       4327.37        32.39 o                         
   4   6   7        147.50        212.19        12.94 o                         
   5   6   7        274.94        261.29        17.20 o                         
   6   6   7          6.80        -16.07        17.60 o                         
   7   6   7         21.46         38.00        18.87 o                         
   8   6   7          1.82          7.31        15.14 o                         
  -8   7   7        295.86        335.08        16.81 o                         
  -7   7   7        182.53        136.51        13.87 o                         
  -6   7   7        123.97        144.98        14.45 o                         
  -5   7   7          4.69        -11.80        11.80 o                         
  -4   7   7         96.30         85.46        13.10 o                         
  -3   7   7        118.35        144.32        11.53 o                         
  -2   7   7       1372.69       1563.41        23.39 o                         
  -1   7   7        367.02        311.84       126.59 o                         
   0   7   7          6.74         31.53        23.87 o                         
   1   7   7        690.01        721.12        23.07 o                         
   2   7   7        550.26        460.55         5.44 o                         
   3   7   7        393.47        312.25        17.92 o                         
   4   7   7        207.36        209.05        16.96 o                         
   5   7   7        189.40        232.44        20.58 o                         
   6   7   7         29.47         69.76        14.95 o                         
   7   7   7        269.99        337.09        22.50 o                         
   8   7   7        102.07        130.53        17.76 o                         
  -8   8   7         33.06        -15.95        15.95 o                         
  -7   8   7        267.61        310.04        15.77 o                         
  -6   8   7        290.16        333.70        14.58 o                         
  -5   8   7        258.42        265.84        12.51 o                         
  -4   8   7        503.74        484.45        12.89 o                         
  -3   8   7        146.82        105.25        18.28 o                         
  -2   8   7        351.97        335.03        10.74 o                         
  -1   8   7       1747.55       1757.90        95.48 o                         
   0   8   7        648.81        620.31        52.00 o                         
   1   8   7        289.17        262.30        12.26 o                         
   2   8   7         58.30         40.28        16.32 o                         
   3   8   7       1102.34       1042.79        30.78 o                         
   4   8   7        376.82        323.34        16.72 o                         
   5   8   7        517.86        567.03        21.94 o                         
   6   8   7         24.57         43.80        14.55 o                         
   7   8   7          3.27         -9.89        16.64 o                         
  -8   9   7         35.32         14.92        13.47 o                         
  -7   9   7         10.93          0.75        16.23 o                         
  -6   9   7        621.94        601.85        16.71 o                         
  -5   9   7          0.61         -9.32        15.43 o                         
  -4   9   7        226.04        238.76        13.65 o                         
  -3   9   7         10.52        -13.26        13.26 o                         
  -2   9   7        111.33         91.80        17.16 o                         
  -1   9   7       1988.39       2069.30        44.33 o                         
   0   9   7       1132.88       1035.22        91.02 o                         
   1   9   7       2691.79       2872.85       102.96 o                         
   2   9   7         38.07         40.47         6.17 o                         
   3   9   7         53.64         40.30         5.11 o                         
   4   9   7        298.10        333.07        17.84 o                         
   5   9   7       1080.59       1223.04        27.25 o                         
   6   9   7         28.49         -6.43        20.66 o                         
   7   9   7        364.80        302.44        20.66 o                         
  -7  10   7         46.25          4.66        13.15 o                         
  -6  10   7        221.13        162.58        27.64 o                         
  -5  10   7        209.17        231.19        16.26 o                         
  -4  10   7        341.86        322.66        10.71 o                         
  -3  10   7        746.23        723.10        16.10 o                         
  -2  10   7       3898.44       3033.24       816.83 o                         
  -1  10   7        176.36        206.68         9.84 o                         
   0  10   7       4880.92       5242.52       306.50 o                         
   1  10   7        802.06        814.17        24.75 o                         
   2  10   7          5.38          3.62         7.39 o                         
   3  10   7        585.09        659.17         7.48 o                         
   4  10   7         81.14         88.40         3.46 o                         
   5  10   7         48.76        129.24        17.76 o                         
   6  10   7        347.93        370.44        19.77 o                         
  -7  11   7         32.39         28.33        14.08 o                         
  -6  11   7        582.11        593.36        28.53 o                         
  -5  11   7        176.03        142.47        14.01 o                         
  -4  11   7        112.11        103.52        14.07 o                         
  -3  11   7         14.55         -3.94        12.16 o                         
  -2  11   7         28.92         19.76        20.90 o                         
  -1  11   7       1171.01       1218.56        16.04 o                         
   0  11   7       1396.76       1492.67        71.33 o                         
   1  11   7        148.72        177.46        10.68 o                         
   2  11   7        503.97        504.97        16.68 o                         
   3  11   7         41.08         23.09         6.25 o                         
   4  11   7        657.54        633.05        16.48 o                         
   5  11   7        572.39        630.69        27.17 o                         
   6  11   7          0.45        -15.11        22.75 o                         
  -6  12   7         11.84         32.58        15.16 o                         
  -5  12   7          5.64         34.16        14.01 o                         
  -4  12   7          0.00        -10.85        15.10 o                         
  -3  12   7        250.61        260.27        21.35 o                         
  -2  12   7          0.61          4.34         9.37 o                         
  -1  12   7        299.52        266.19        12.33 o                         
   0  12   7        489.03        522.40        78.77 o                         
   1  12   7        606.60        673.40        49.99 o                         
   2  12   7        153.47        167.16        34.52 o                         
   3  12   7          1.40          9.19        14.20 o                         
   4  12   7        690.18        667.31        14.31 o                         
   5  12   7          0.37         51.84        18.00 o                         
  -5  13   7         64.07         64.35        14.95 o                         
  -4  13   7          1.71         53.70        13.29 o                         
  -3  13   7        166.93        178.27        16.30 o                         
  -2  13   7         47.24        -10.28        13.01 o                         
  -1  13   7        147.80        167.03        13.08 o                         
   0  13   7          4.55        -16.89        22.67 o                         
   1  13   7        276.50        289.40        14.26 o                         
   2  13   7        433.58        473.21        42.84 o                         
   3  13   7        180.73        156.94         8.18 o                         
   4  13   7        182.02        225.99         6.78 o                         
  -4  14   7          2.15         11.13        13.36 o                         
  -3  14   7        225.23        167.27        17.95 o                         
  -2  14   7         55.76         31.19        17.48 o                         
  -1  14   7        647.76        702.11        65.54 o                         
   0  14   7        886.27        931.78       145.60 o                         
   1  14   7          1.17         24.25        31.18 o                         
   2  14   7        261.77        324.71        12.85 o                         
   3  14   7         31.00          5.63        10.19 o                         
  -2  15   7        212.80        261.70        21.86 o                         
  -1  15   7        129.72        214.82       109.19 o                         
   0  15   7          1.44          9.00        35.48 o                         
   1  15   7         39.44         39.90        26.76 o                         
  -8   0   8        179.66        200.10        16.16 o                         
  -6   0   8        563.05        520.67        46.46 o                         
  -4   0   8        645.62        731.96        57.99 o                         
  -2   0   8        635.02        642.57        11.48 o                         
   0   0   8       2045.86       2275.36        16.64 o                         
   2   0   8       2405.68       2230.76        12.70 o                         
   4   0   8       2766.21       2586.17        16.32 o                         
   6   0   8         43.44         40.21        16.76 o                         
   8   0   8         61.63         68.34         8.86 o                         
  -9   1   8          4.98          8.33        12.63 o                         
  -8   1   8        774.09        874.29        32.45 o                         
  -7   1   8        428.69        459.56        19.55 o                         
  -6   1   8        612.75        596.54        31.83 o                         
  -5   1   8         63.28         49.84        12.22 o                         
  -4   1   8       1100.01       1188.22        15.73 o                         
  -3   1   8         69.35        101.25         9.63 o                         
  -2   1   8        397.04        404.78         9.65 o                         
  -1   1   8        649.36        681.52         9.78 o                         
   0   1   8       3138.41       2837.55        54.61 o                         
   1   1   8         59.37         52.89         5.30 o                         
   2   1   8        984.18        856.86        11.33 o                         
   3   1   8        476.62        347.29         8.04 o                         
   4   1   8        143.34        110.03         9.89 o                         
   5   1   8       3111.49       3311.21        23.63 o                         
   6   1   8        122.31        132.93         7.05 o                         
   7   1   8          5.58          1.25         6.27 o                         
   8   1   8         43.94         42.32        12.18 o                         
   9   1   8         99.45         78.65        11.96 o                         
  -9   2   8         99.12        127.86        20.12 o                         
  -8   2   8        100.14        112.10        21.11 o                         
  -7   2   8        693.62        669.35        14.61 o                         
  -6   2   8       1061.00       1038.68        11.46 o                         
  -5   2   8          4.26         -8.00        10.02 o                         
  -4   2   8          3.98         20.49         8.43 o                         
  -3   2   8       1492.89       1581.54        16.55 o                         
  -2   2   8         66.39         53.38         8.10 o                         
  -1   2   8       1165.90       1026.02        10.21 o                         
   0   2   8       1443.19       1699.73        63.49 o                         
   1   2   8        777.12        778.49         6.67 o                         
   2   2   8       1522.10       1489.59         8.52 o                         
   3   2   8         83.04         54.40         1.89 o                         
   4   2   8       2509.72       2571.69        75.15 o                         
   5   2   8        102.28        132.46         4.91 o                         
   6   2   8        327.68        275.84         9.50 o                         
   7   2   8          0.68         -7.43         7.43 o                         
   8   2   8          8.88          6.00         8.38 o                         
  -9   3   8        254.32        214.28        14.06 o                         
  -8   3   8          0.41         19.02        13.81 o                         
  -7   3   8         38.18         73.47         9.91 o                         
  -6   3   8        331.64        350.11        22.16 o                         
  -5   3   8       1572.84       1506.89        36.01 o                         
  -4   3   8        188.98        175.11         9.90 o                         
  -3   3   8         31.92         29.09         7.44 o                         
  -2   3   8        303.30        247.31        18.45 o                         
   0   3   8       5764.16       5863.91       252.69 o                         
   1   3   8         19.77         24.11         3.30 o                         
   2   3   8       1174.48        994.78        13.90 o                         
   3   3   8        521.33        496.22        13.58 o                         
   4   3   8        949.59        971.39        14.79 o                         
   5   3   8        118.46        136.14         3.49 o                         
   6   3   8       1311.29       1248.42        93.67 o                         
   7   3   8         94.08         95.84         5.74 o                         
   8   3   8         47.77         26.59         7.15 o                         
  -9   4   8        203.07        229.10        21.14 o                         
  -8   4   8         26.05          8.04        22.88 o                         
  -7   4   8        159.03        176.78        10.81 o                         
  -6   4   8       1954.33       1954.70        21.70 o                         
  -5   4   8         28.20         22.75        36.53 o                         
  -4   4   8         45.04         48.28        10.17 o                         
  -3   4   8        383.23        382.51         8.95 o                         
  -2   4   8        978.89        958.18        13.98 o                         
  -1   4   8       2563.12       2595.58       132.66 o                         
   0   4   8        592.22        573.43        19.93 o                         
   1   4   8        125.75         40.51         2.57 o                         
   2   4   8        872.82        908.78        16.96 o                         
   3   4   8         93.10         44.77         9.97 o                         
   4   4   8        159.73        200.21        13.74 o                         
   5   4   8        134.94        159.94        15.51 o                         
   6   4   8        179.06        227.86        17.04 o                         
   7   4   8        160.12        208.30        12.44 o                         
   8   4   8        450.17        312.24        14.31 o                         
  -9   5   8        113.56        108.74        15.42 o                         
  -8   5   8          6.38         -5.64        10.84 o                         
  -7   5   8         96.49        105.69        13.13 o                         
  -6   5   8       1722.64       1659.81        17.27 o                         
  -5   5   8        236.20        272.81        11.88 o                         
  -4   5   8       2424.53       2449.78        60.78 o                         
  -3   5   8         29.36         24.05         8.12 o                         
  -2   5   8        164.11        169.18         8.05 o                         
  -1   5   8         11.16         14.67        17.92 o                         
   0   5   8        548.81        466.82        21.70 o                         
   1   5   8         13.65         -3.78         3.78 o                         
   2   5   8          0.76         20.50         9.89 o                         
   3   5   8        692.11        600.63        14.63 o                         
   4   5   8        417.71        417.46        17.04 o                         
   5   5   8        863.46        797.38        17.04 o                         
   6   5   8        387.10        395.19        19.61 o                         
   7   5   8        129.60        128.20        18.24 o                         
   8   5   8          0.01         24.03        15.35 o                         
  -9   6   8         88.21        127.48        66.80 o                         
  -8   6   8        118.25         41.65        14.46 o                         
  -7   6   8          9.36         21.60        21.01 o                         
  -6   6   8         47.26         14.44        11.82 o                         
  -5   6   8          1.80         59.15        15.43 o                         
  -4   6   8        198.05        208.30        10.07 o                         
  -3   6   8        342.66        286.22        11.93 o                         
  -2   6   8        140.00        140.49         8.34 o                         
  -1   6   8       4437.78       4195.00       184.70 o                         
   0   6   8       1084.59       1026.66         7.78 o                         
   1   6   8        538.23        548.58        51.84 o                         
   2   6   8        445.33        439.64        13.82 o                         
   3   6   8        188.77        185.74        12.62 o                         
   4   6   8        992.43        877.84        20.90 o                         
   5   6   8          0.02         -4.98        16.24 o                         
   6   6   8        576.07        593.56        22.18 o                         
   7   6   8        287.20        311.37        20.50 o                         
   8   6   8        358.09        298.83        25.24 o                         
  -8   7   8          4.44        -12.01        13.47 o                         
  -7   7   8         87.79         72.78        17.06 o                         
  -6   7   8        932.81        889.56        36.93 o                         
  -5   7   8          3.94        -11.60        11.60 o                         
  -4   7   8       1105.35       1149.26        15.85 o                         
  -3   7   8        110.88        100.87         9.25 o                         
  -2   7   8        220.62        243.62        15.87 o                         
  -1   7   8         96.91         73.50         9.16 o                         
   0   7   8          5.38         -3.07         4.78 o                         
   1   7   8        226.40        224.84         5.59 o                         
   2   7   8        675.42        703.02        16.07 o                         
   3   7   8        113.24        236.30        17.04 o                         
   4   7   8        287.28        383.38        15.03 o                         
   5   7   8          0.04         49.27        17.44 o                         
   6   7   8        135.85        159.30        16.40 o                         
   7   7   8         83.05         60.04        22.02 o                         
  -8   8   8         72.78         39.27        17.16 o                         
  -7   8   8          8.34         19.14        16.91 o                         
  -6   8   8        215.10        238.51        14.25 o                         
  -5   8   8         58.00        102.11        19.17 o                         
  -4   8   8         79.43        132.07        13.48 o                         
  -3   8   8          3.38         10.71         9.80 o                         
  -2   8   8       1096.72        892.65       133.38 o                         
  -1   8   8       1194.44       1261.55        43.00 o                         
   0   8   8        283.14        213.50        46.29 o                         
   1   8   8        481.95        404.83        32.35 o                         
   2   8   8         38.19         36.07         9.24 o                         
   3   8   8       1025.74        838.85        19.85 o                         
   4   8   8        177.53        208.73        15.83 o                         
   5   8   8        446.61        422.76        21.62 o                         
   6   8   8        813.66        831.22        23.15 o                         
   7   8   8        421.77        464.32        21.30 o                         
  -7   9   8         16.54         -2.62        17.24 o                         
  -6   9   8        773.90        823.45        17.91 o                         
  -5   9   8        520.11        536.95        21.00 o                         
  -4   9   8       2045.08       2034.49        22.42 o                         
  -3   9   8        577.91        611.22        14.57 o                         
  -2   9   8        726.73        662.37        54.89 o                         
  -1   9   8        722.89        711.69        25.60 o                         
   0   9   8          1.12         24.92        31.31 o                         
   1   9   8        344.58        412.14        10.25 o                         
   2   9   8         49.81         16.17         7.84 o                         
   3   9   8          8.09         27.73        19.13 o                         
   4   9   8        645.59        641.54        20.17 o                         
   5   9   8          0.45         26.60        19.21 o                         
   6   9   8         30.95         -9.40        20.90 o                         
   7   9   8        464.66        431.85        22.50 o                         
  -7  10   8         81.38         42.76        17.41 o                         
  -6  10   8        214.22        249.42        15.01 o                         
  -5  10   8        747.79        804.00        31.66 o                         
  -4  10   8        394.81        418.74        28.45 o                         
  -3  10   8         73.43         92.59         9.21 o                         
  -2  10   8        198.42        181.34        21.34 o                         
  -1  10   8        335.46        336.74        17.72 o                         
   0  10   8        255.12        273.35        28.45 o                         
   1  10   8        454.76        593.08        94.32 o                         
   2  10   8          0.01        -11.81        11.81 o                         
   3  10   8          5.77         17.48         4.24 o                         
   4  10   8        368.92        378.32        24.11 o                         
   5  10   8        832.02        850.03        26.76 o                         
   6  10   8        306.81        216.61        19.69 o                         
  -6  11   8        126.53         93.59        17.05 o                         
  -5  11   8        290.38        235.69        13.26 o                         
  -4  11   8          1.05        -24.27        24.27 o                         
  -3  11   8         84.13        111.03        10.90 o                         
  -2  11   8          1.88         -9.82        10.21 o                         
  -1  11   8        575.90        604.43        38.78 o                         
   0  11   8        211.61        172.05        39.18 o                         
   1  11   8         64.52         91.15        34.56 o                         
   2  11   8         25.94         30.14         9.48 o                         
   3  11   8         11.62         11.19         4.06 o                         
   4  11   8        212.49        171.52        18.49 o                         
   5  11   8         59.90         49.51        24.75 o                         
   6  11   8        473.14        516.56        23.39 o                         
  -6  12   8         64.57         40.10        17.19 o                         
  -5  12   8        900.99       1013.21        20.42 o                         
  -4  12   8        356.15        384.84        31.51 o                         
  -3  12   8        528.91        471.16        16.42 o                         
  -2  12   8        423.45        340.31        11.99 o                         
  -1  12   8          3.87         15.08         9.40 o                         
   0  12   8         39.26         24.10        22.10 o                         
   1  12   8        155.07        157.47        47.10 o                         
   2  12   8         29.92         24.69         9.75 o                         
   3  12   8          7.34          1.59         5.14 o                         
   4  12   8        122.76        128.76        18.81 o                         
   5  12   8        429.24        375.26        22.50 o                         
  -5  13   8          1.62        -12.86        12.86 o                         
  -4  13   8          0.19          2.14        16.73 o                         
  -3  13   8         74.13         92.25        12.50 o                         
  -2  13   8         49.38         74.09        49.07 o                         
  -1  13   8        391.99        352.75        14.70 o                         
   0  13   8        743.66        776.74        24.67 o                         
   1  13   8         49.40         65.11        11.16 o                         
   2  13   8         13.57         32.07        23.71 o                         
   3  13   8         27.77         43.88        10.73 o                         
   4  13   8          8.26         36.49        18.33 o                         
  -3  14   8        476.98        566.01        34.88 o                         
  -2  14   8          5.05          9.73        13.39 o                         
  -1  14   8          2.95          3.59        32.03 o                         
   0  14   8          8.05          5.52        28.05 o                         
   1  14   8        111.17        103.56        17.12 o                         
   2  14   8         69.41        132.72        11.69 o                         
  -9   0   9         67.61        113.81        19.85 o                         
  -7   0   9       2325.69       2428.74        47.82 o                         
  -5   0   9        126.06         94.48        18.20 o                         
  -3   0   9       2405.37       2639.77        87.20 o                         
  -1   0   9       3402.13       3614.94        23.31 o                         
   1   0   9         74.02         97.09         7.23 o                         
   5   0   9         33.11         43.72         8.68 o                         
   7   0   9       1623.64       1795.13        20.50 o                         
  -9   1   9        157.33        177.86        14.13 o                         
  -8   1   9         52.44         92.15        16.32 o                         
  -7   1   9       1415.58       1376.04        36.21 o                         
  -6   1   9        416.03        447.22        13.86 o                         
  -5   1   9       3867.79       3643.01       114.53 o                         
  -4   1   9         96.28        105.95        12.53 o                         
  -3   1   9        944.70        961.01        12.77 o                         
  -2   1   9         13.99         39.27         7.96 o                         
  -1   1   9        444.09        400.08         7.66 o                         
   0   1   9         44.73         74.83        19.53 o                         
   1   1   9        246.03        300.60         7.47 o                         
   2   1   9        224.48        223.16         7.23 o                         
   3   1   9          0.68         13.10         8.20 o                         
   4   1   9          8.15          5.63         8.84 o                         
   5   1   9       1331.83       1280.51        15.99 o                         
   6   1   9        318.48        284.92        13.34 o                         
   7   1   9        366.35        452.69         9.17 o                         
   8   1   9         83.37         82.99         8.26 o                         
  -9   2   9         82.90         77.67        18.24 o                         
  -8   2   9          2.63         -1.80        13.49 o                         
  -7   2   9       1448.07       1414.51        16.71 o                         
  -6   2   9        278.83        291.25        25.24 o                         
  -5   2   9          8.41         30.75         9.07 o                         
  -4   2   9         56.21         22.94         8.22 o                         
  -3   2   9         17.14         15.89        12.68 o                         
  -2   2   9        117.77        151.06         8.05 o                         
  -1   2   9       1563.80       1639.78        19.13 o                         
   0   2   9       4063.27       4615.19        19.29 o                         
   1   2   9        224.23        250.12         5.06 o                         
   2   2   9        285.33        236.13         8.56 o                         
   3   2   9         20.30         19.23         1.57 o                         
   4   2   9       2715.94       2460.47         9.68 o                         
   5   2   9        504.47        504.19        38.62 o                         
   6   2   9        726.73        791.41         8.30 o                         
   7   2   9        303.26        315.87        15.35 o                         
   8   2   9         29.54         34.16        17.12 o                         
  -9   3   9        125.78        155.85        12.59 o                         
  -8   3   9       1734.67       1647.09        45.41 o                         
  -7   3   9        173.25        144.24        10.83 o                         
  -6   3   9        130.87        109.88         8.68 o                         
  -5   3   9       1603.11       1663.89        30.14 o                         
  -4   3   9         16.49        -10.93        10.93 o                         
  -3   3   9        162.16        183.30        10.56 o                         
  -2   3   9        269.42        258.17         9.14 o                         
  -1   3   9       1607.58       1676.59        10.49 o                         
   0   3   9        403.86        450.89         6.00 o                         
   1   3   9        224.15        182.93         4.18 o                         
   2   3   9        149.35        167.34        11.81 o                         
   3   3   9       1176.22       1098.38        16.24 o                         
   4   3   9        198.32        161.39        13.34 o                         
   5   3   9        362.68        365.46        15.51 o                         
   6   3   9        120.07        164.52        14.71 o                         
   7   3   9          1.72          1.72        23.91 o                         
   8   3   9         44.67         55.64        13.90 o                         
  -9   4   9        137.78         52.01        13.85 o                         
  -8   4   9        272.07        273.11        13.51 o                         
  -7   4   9        339.43        316.69        30.62 o                         
  -6   4   9       1336.99       1352.27        17.56 o                         
  -5   4   9        144.45        156.14        20.98 o                         
  -4   4   9        206.89        208.54        15.19 o                         
  -3   4   9        128.41        186.71        10.17 o                         
  -2   4   9       1130.07       1234.49        32.67 o                         
  -1   4   9       2180.58       2412.58       116.22 o                         
   0   4   9          0.22          3.28         7.76 o                         
   1   4   9       1019.93        850.43         5.55 o                         
   2   4   9       1439.17       1408.06        18.65 o                         
   3   4   9        186.22        126.11        14.15 o                         
   4   4   9       1933.39       1879.04        20.33 o                         
   5   4   9        443.65        490.28        16.64 o                         
   6   4   9        191.03        239.75        17.12 o                         
   7   4   9        280.60        280.98        14.87 o                         
   8   4   9         31.25         -5.79        18.00 o                         
  -9   5   9         63.27         64.00        26.08 o                         
  -8   5   9         72.41         77.11        14.62 o                         
  -7   5   9        300.25        311.74        14.15 o                         
  -6   5   9        580.67        623.30        15.82 o                         
  -5   5   9        115.90        113.28         8.62 o                         
  -4   5   9         45.13         42.46        10.01 o                         
  -3   5   9        306.69        362.09         9.28 o                         
  -2   5   9       1019.79       1097.24        14.55 o                         
  -1   5   9         27.08         22.00        13.02 o                         
   0   5   9        366.62        410.35         6.71 o                         
   1   5   9         69.52         40.59        17.12 o                         
   2   5   9         16.56         24.59        10.29 o                         
   3   5   9         84.84         56.82        10.77 o                         
   4   5   9        430.25        381.05        17.36 o                         
   5   5   9        523.56        585.04        15.99 o                         
   6   5   9        334.92        362.72        15.43 o                         
   7   5   9         26.78          7.31        12.86 o                         
   8   5   9        172.67        137.20        20.66 o                         
  -8   6   9          3.24          3.91        13.54 o                         
  -7   6   9         26.75        -12.32        12.32 o                         
  -6   6   9        102.86         91.92        24.28 o                         
  -5   6   9          0.10         -3.01        10.48 o                         
  -4   6   9        987.11       1065.49        15.75 o                         
  -3   6   9         29.50         20.89         7.59 o                         
  -2   6   9         21.46         52.77         7.51 o                         
  -1   6   9        783.78        868.85         9.80 o                         
   0   6   9        150.59        154.13         7.92 o                         
   1   6   9        761.31        668.69        21.94 o                         
   2   6   9          3.59         52.08        11.09 o                         
   3   6   9       1074.29        989.23        17.60 o                         
   4   6   9        106.83        118.55        16.48 o                         
   5   6   9          6.04         26.04        16.72 o                         
   6   6   9        309.13        315.95        20.17 o                         
   7   6   9         65.90        102.15        19.61 o                         
  -8   7   9         46.47         35.25        12.36 o                         
  -7   7   9          2.73          0.53        10.92 o                         
  -6   7   9        234.54        236.77        25.14 o                         
  -5   7   9        196.41        162.59        15.51 o                         
  -4   7   9         20.20         18.45         9.73 o                         
  -3   7   9        895.35        941.20        12.47 o                         
  -2   7   9         51.08         84.55        16.52 o                         
  -1   7   9       2688.94       2641.50        76.72 o                         
   0   7   9         13.19         10.36        10.17 o                         
   1   7   9      10866.29      10581.85       386.68 o                         
   2   7   9        338.61        402.35        14.71 o                         
   3   7   9         69.48        108.26        12.14 o                         
   4   7   9         15.91        -11.41        11.41 o                         
   5   7   9         73.10        114.69        18.73 o                         
   6   7   9          0.12         53.53        18.97 o                         
  -8   8   9          1.90        -13.94        13.94 o                         
  -7   8   9          0.12        -10.62        16.56 o                         
  -6   8   9        315.38        370.42        26.12 o                         
  -5   8   9        512.72        550.33        15.26 o                         
  -4   8   9         32.86         90.79        18.16 o                         
  -3   8   9        320.26        350.20        14.39 o                         
  -2   8   9        782.39        805.82        30.70 o                         
  -1   8   9        630.75        587.73         9.58 o                         
   0   8   9         85.18        104.63         5.82 o                         
   1   8   9        729.10        723.83        13.10 o                         
   2   8   9       1685.39       1393.83        25.80 o                         
   3   8   9       1318.36       1253.74        22.42 o                         
   4   8   9         69.37          7.23        14.23 o                         
   5   8   9         19.48         36.57        18.49 o                         
   6   8   9        150.20        138.08        21.62 o                         
   7   8   9          0.61        -20.50        20.50 o                         
  -7   9   9        111.60        169.10        27.57 o                         
  -6   9   9         14.87         25.33        15.03 o                         
  -5   9   9        228.47        230.41        19.33 o                         
  -4   9   9       1053.92       1055.95        16.57 o                         
  -3   9   9        407.56        356.83        25.04 o                         
  -2   9   9         85.56        126.91        38.42 o                         
  -1   9   9        611.77        577.69        30.42 o                         
   0   9   9        434.69        452.50        10.21 o                         
   1   9   9         27.78         65.61        19.69 o                         
   2   9   9         32.29         35.85         5.22 o                         
   3   9   9        199.74        162.92        20.25 o                         
   4   9   9        192.28        201.01        16.96 o                         
   5   9   9        211.33        210.66        24.19 o                         
   6   9   9        213.14        216.69        24.59 o                         
  -7  10   9         20.13        -16.87        16.87 o                         
  -6  10   9          0.33         37.62        14.57 o                         
  -5  10   9         24.89         -2.17        15.31 o                         
  -4  10   9         41.74         44.85        15.29 o                         
  -3  10   9         19.87        -10.50        10.50 o                         
  -2  10   9       1456.84       1544.07        16.47 o                         
  -1  10   9          7.38         18.69        21.82 o                         
   0  10   9         88.09         97.65        23.15 o                         
   1  10   9         86.21         29.27        35.65 o                         
   2  10   9          6.63         -1.52        17.92 o                         
   3  10   9        254.41        356.46        23.55 o                         
   4  10   9         17.98        -22.18        22.18 o                         
   5  10   9         45.05         59.88        22.34 o                         
   6  10   9         53.49        108.99        18.73 o                         
  -6  11   9          0.39          5.76        14.49 o                         
  -5  11   9        372.59        391.26        16.75 o                         
  -4  11   9        648.38        677.80        13.50 o                         
  -3  11   9         37.34         -9.62        12.09 o                         
  -2  11   9        174.71        245.57        10.88 o                         
  -1  11   9        632.47        717.49        18.41 o                         
   0  11   9         24.63         20.89        11.25 o                         
   1  11   9         22.17         30.96        10.85 o                         
   2  11   9         83.68         68.21        22.42 o                         
   3  11   9          3.78         20.17        21.06 o                         
   4  11   9        256.01        267.56        19.29 o                         
   5  11   9         37.70         57.39        22.50 o                         
  -5  12   9         30.17         26.54        14.04 o                         
  -4  12   9        169.66        223.93        16.66 o                         
  -3  12   9        614.04        616.06        36.22 o                         
  -2  12   9       1551.30       1523.43        38.98 o                         
  -1  12   9         15.20         35.82        66.59 o                         
   0  12   9       1450.93       1651.69        60.76 o                         
   1  12   9        215.18        225.87        16.56 o                         
   2  12   9        856.60        939.92        80.37 o                         
   3  12   9         73.31         95.24        18.73 o                         
   4  12   9          5.21         85.03        18.33 o                         
  -4  13   9         46.18        109.13        20.45 o                         
  -3  13   9          5.70         14.01        13.98 o                         
  -2  13   9        145.46        142.70        58.39 o                         
  -1  13   9          0.02        -13.34        13.34 o                         
   0  13   9         14.14         76.27        30.54 o                         
   1  13   9          0.77         -5.20        28.77 o                         
   2  13   9        760.58        685.92        44.08 o                         
   3  13   9          7.28         12.83         3.80 o                         
  -3  14   9         75.71         54.65        18.77 o                         
  -2  14   9          4.22        -11.84        11.84 o                         
  -1  14   9          0.16        -14.65        14.65 o                         
   0  14   9        690.29        820.72       137.04 o                         
   1  14   9         31.16         63.88        17.04 o                         
   2  14   9         80.63        101.25        64.14 o                         
  -8   0  10         32.45         -8.24        17.27 o                         
  -6   0  10        190.55        205.42        12.39 o                         
  -4   0  10       1345.83       1398.44        44.57 o                         
  -2   0  10        343.94        438.43        10.50 o                         
   0   0  10       1160.92       1060.77        13.82 o                         
   2   0  10        594.72        607.54         8.52 o                         
   6   0  10        286.66        324.71         9.81 o                         
   8   0  10         18.59         56.66        10.45 o                         
  -9   1  10        483.30        327.23        18.32 o                         
  -8   1  10         39.76         12.08        14.10 o                         
  -7   1  10          0.23         24.23        12.99 o                         
  -6   1  10        746.90        813.92        16.26 o                         
  -5   1  10        147.16        127.66        10.31 o                         
  -4   1  10        492.61        441.99         9.54 o                         
  -3   1  10         91.45         87.69         8.55 o                         
  -2   1  10       8883.08       9109.82       137.08 o                         
  -1   1  10       1508.49       1613.86        13.04 o                         
   0   1  10       6413.60       6465.38        19.51 o                         
   1   1  10         15.04          9.08         5.71 o                         
   2   1  10        620.09        503.33        28.29 o                         
   3   1  10        139.29         95.56         9.89 o                         
   4   1  10        807.29        831.55        35.12 o                         
   5   1  10        194.29        225.74         5.92 o                         
   6   1  10          4.41        -10.37        10.37 o                         
   7   1  10         65.09         89.29        11.65 o                         
   8   1  10        135.19        180.36        13.58 o                         
  -9   2  10        635.12        545.58        36.93 o                         
  -8   2  10         24.55         13.21        11.87 o                         
  -7   2  10        177.08        183.63        14.95 o                         
  -6   2  10          2.39         16.36        11.22 o                         
  -5   2  10        296.58        267.91        14.19 o                         
  -4   2  10       1060.52       1015.47        15.66 o                         
  -3   2  10        141.55        161.93        10.05 o                         
  -2   2  10       5377.85       5528.25        63.53 o                         
  -1   2  10        419.92        439.20         7.74 o                         
   0   2  10       1245.37       1459.48        37.53 o                         
   1   2  10       1859.35       1922.20        11.17 o                         
   2   2  10        640.45        643.50        15.31 o                         
   3   2  10        755.61        717.09        14.07 o                         
   4   2  10        222.23        176.88         5.75 o                         
   5   2  10        174.96        165.99         8.68 o                         
   6   2  10         72.65         87.97         5.91 o                         
   7   2  10         93.15         80.00         9.73 o                         
   8   2  10          7.04         -2.39         6.60 o                         
  -9   3  10          0.58         18.06        15.57 o                         
  -8   3  10         70.84         77.87        17.32 o                         
  -7   3  10         32.87         17.35        13.22 o                         
  -6   3  10       1248.80       1241.99        18.78 o                         
  -5   3  10        310.47        361.70        10.52 o                         
  -4   3  10       1173.99       1232.81        24.11 o                         
  -3   3  10        874.72        916.37        26.95 o                         
  -2   3  10        152.69        155.88        13.74 o                         
  -1   3  10        116.30        110.86         6.57 o                         
   0   3  10       4497.24       4582.07        19.85 o                         
   1   3  10         19.45          4.82         3.86 o                         
   2   3  10        709.24        390.69        11.25 o                         
   3   3  10       1648.42       1644.27        19.69 o                         
   4   3  10         94.53         64.86         9.56 o                         
   5   3  10         33.89         64.38        13.42 o                         
   6   3  10         42.28         26.84        14.63 o                         
   7   3  10        278.14        350.35        17.84 o                         
   8   3  10         19.64         74.91        17.60 o                         
  -9   4  10         23.23         -8.84        18.47 o                         
  -8   4  10         45.78         33.26        12.73 o                         
  -7   4  10        412.27        429.38        17.16 o                         
  -6   4  10         80.73         83.12        13.18 o                         
  -5   4  10         36.87         45.59        15.56 o                         
  -4   4  10         11.19         59.93        12.10 o                         
  -3   4  10          4.31         -7.04        11.41 o                         
  -2   4  10        873.06        842.46        11.35 o                         
  -1   4  10        100.83         75.00         8.24 o                         
   0   4  10         81.86         88.30         4.42 o                         
   1   4  10        906.98        692.66         5.55 o                         
   2   4  10        684.02        598.86        16.24 o                         
   3   4  10         48.43         66.07        13.34 o                         
   4   4  10         84.78        117.91        10.77 o                         
   5   4  10         12.67          5.30        14.31 o                         
   6   4  10        757.10        827.84        19.93 o                         
   7   4  10        176.89        216.61        18.49 o                         
   8   4  10         48.77        146.28        18.97 o                         
  -8   5  10        128.53        126.73        15.06 o                         
  -7   5  10        308.82        267.60        15.45 o                         
  -6   5  10        603.74        679.72        16.43 o                         
  -5   5  10        471.17        528.45        13.38 o                         
  -4   5  10        818.59        779.04        11.06 o                         
  -3   5  10       1867.44       1892.65        25.12 o                         
  -2   5  10        119.42        143.73         9.21 o                         
  -1   5  10        121.17        138.06        12.58 o                         
   0   5  10       1037.62       1000.50        75.95 o                         
   1   5  10         58.06         17.52         2.57 o                         
   2   5  10        188.57        165.97        14.31 o                         
   3   5  10        155.16        139.93        11.90 o                         
   4   5  10       1515.57       1578.13        22.99 o                         
   5   5  10         11.08         38.82        12.22 o                         
   6   5  10        434.34        419.87        16.40 o                         
   7   5  10        118.50         97.33        20.17 o                         
  -8   6  10        867.80        788.91        19.37 o                         
  -7   6  10        103.45         87.25        13.90 o                         
  -6   6  10        391.43        280.86        16.06 o                         
  -5   6  10        265.91        332.95        12.36 o                         
  -4   6  10        552.72        604.37        12.67 o                         
  -3   6  10       2253.99       2327.68        14.75 o                         
  -2   6  10        109.81        147.91        11.11 o                         
  -1   6  10       2396.53       2501.86        14.15 o                         
   0   6  10       1069.25        902.73       271.18 o                         
   1   6  10         25.56         24.36         3.66 o                         
   2   6  10        688.50        669.75        18.24 o                         
   3   6  10        151.33         99.74        11.65 o                         
   4   6  10         17.14         26.36        15.83 o                         
   5   6  10        292.28        303.57        18.97 o                         
   6   6  10        735.46        794.09        20.50 o                         
   7   6  10        114.49         83.59        16.40 o                         
  -8   7  10        116.57         84.55        23.43 o                         
  -7   7  10         17.25          5.01        13.73 o                         
  -6   7  10        489.88        536.59        29.38 o                         
  -5   7  10        236.13        271.20        16.16 o                         
  -4   7  10        129.06        144.86        10.65 o                         
  -3   7  10       2527.94       2403.31        76.13 o                         
  -2   7  10         43.62         71.85        10.96 o                         
  -1   7  10        187.73        203.45         7.61 o                         
   0   7  10        605.83        484.91       110.55 o                         
   1   7  10       1914.26       1594.60         8.67 o                         
   2   7  10        905.59        901.14        21.38 o                         
   3   7  10          2.16        -16.56        16.56 o                         
   4   7  10       1116.14       1104.41        20.90 o                         
   5   7  10         48.00         -4.98        19.53 o                         
   6   7  10        263.58        280.66        22.18 o                         
   7   7  10         58.95         54.41        20.25 o                         
  -7   8  10          4.21        -14.95        14.95 o                         
  -6   8  10          0.22        -13.26        13.26 o                         
  -5   8  10        905.22        890.20        37.33 o                         
  -4   8  10        253.51        301.00        11.87 o                         
  -3   8  10        966.58        949.62        14.35 o                         
  -2   8  10        659.05        636.99        12.78 o                         
  -1   8  10         64.03         56.40         7.29 o                         
   0   8  10         58.03         55.65        12.94 o                         
   1   8  10         58.35         55.38         8.88 o                         
   2   8  10         24.02         67.92        13.74 o                         
   3   8  10         36.78         71.77        14.47 o                         
   4   8  10        150.29        143.71        15.11 o                         
   5   8  10         32.91         40.83        14.95 o                         
   6   8  10       1009.79       1049.35        29.18 o                         
  -7   9  10        287.47        360.79        17.50 o                         
  -6   9  10        242.73        275.67        15.49 o                         
  -5   9  10         95.77        140.69        16.88 o                         
  -4   9  10         25.78         30.26        10.81 o                         
  -3   9  10         96.04        139.12        16.56 o                         
  -2   9  10        140.93        169.19        23.63 o                         
  -1   9  10         46.16         42.59         6.82 o                         
   0   9  10        128.91        151.16         8.25 o                         
   1   9  10        340.80        310.80        22.58 o                         
   2   9  10          0.20         -5.55        19.05 o                         
   3   9  10        317.14        385.07        17.68 o                         
   4   9  10       1024.59       1184.54        27.09 o                         
   5   9  10          0.48         44.29        20.33 o                         
   6   9  10        901.93       1038.74        25.64 o                         
  -6  10  10        474.23        351.00        27.01 o                         
  -5  10  10        994.02       1120.76        30.62 o                         
  -4  10  10         31.06        -10.18        10.86 o                         
  -3  10  10        384.57        405.88        16.52 o                         
  -2  10  10        103.47         80.69        10.61 o                         
  -1  10  10        699.52        715.82        11.69 o                         
   0  10  10         97.97        125.46        40.75 o                         
   1  10  10         23.87         50.43        45.05 o                         
   2  10  10        733.75        718.38        20.98 o                         
   3  10  10        277.03        236.94        17.84 o                         
   4  10  10         56.95         92.59        16.56 o                         
   5  10  10        852.03        831.86        24.43 o                         
  -6  11  10         49.53         72.88        23.87 o                         
  -5  11  10        149.79        129.41        11.46 o                         
  -4  11  10       1088.54       1160.37        18.95 o                         
  -3  11  10         25.86         28.64         8.59 o                         
  -2  11  10        261.06        249.14        14.47 o                         
  -1  11  10         20.04         -0.08        12.38 o                         
   0  11  10         15.61         -8.23        17.28 o                         
   1  11  10        642.13        667.34        36.41 o                         
   2  11  10         80.26         68.71         5.22 o                         
   3  11  10         40.98         96.45        17.52 o                         
   4  11  10        160.31        105.37        23.63 o                         
   5  11  10        278.16        295.77        22.34 o                         
  -5  12  10        162.60        169.49        15.21 o                         
  -4  12  10         29.47         56.24        10.67 o                         
  -3  12  10        288.35        386.11        25.80 o                         
  -2  12  10        755.98        762.30        16.68 o                         
  -1  12  10          5.93         30.74        42.04 o                         
   0  12  10         62.59         76.87        12.30 o                         
   1  12  10         31.53          9.96        24.27 o                         
   2  12  10         13.68          9.09         5.95 o                         
   3  12  10       2127.70       2299.64        37.86 o                         
   4  12  10        128.85         96.77        26.20 o                         
  -4  13  10         13.56          9.66        18.13 o                         
  -3  13  10          0.15        -13.21        13.21 o                         
  -2  13  10        221.08        249.38        13.73 o                         
  -1  13  10         24.11         13.69        33.92 o                         
   0  13  10         72.61         94.50        31.35 o                         
   1  13  10        219.23        215.27        26.56 o                         
   2  13  10        132.86        189.50        30.56 o                         
   3  13  10        350.86        313.29        26.52 o                         
  -2  14  10        125.91        109.37        16.86 o                         
  -1  14  10         78.40        107.28        36.05 o                         
   0  14  10         44.48          1.67        12.83 o                         
   1  14  10         48.16         49.67        10.85 o                         
  -9   0  11       1189.65       1167.42        87.81 o                         
  -7   0  11        842.52        869.12        27.09 o                         
  -5   0  11         72.23         92.38        32.87 o                         
  -3   0  11        439.33        472.08        63.78 o                         
  -1   0  11        805.32        898.33        15.91 o                         
   1   0  11       1065.88        977.82        11.25 o                         
  -9   1  11        527.21        543.16        25.08 o                         
  -8   1  11        101.08         69.95        14.99 o                         
  -7   1  11          2.51         24.92        25.42 o                         
  -6   1  11          9.38         48.50        17.14 o                         
  -5   1  11        379.86        373.93        10.79 o                         
  -4   1  11        129.20        128.03        12.86 o                         
  -3   1  11         94.12        145.39        10.20 o                         
  -2   1  11        154.26        195.51         9.21 o                         
  -1   1  11        373.95        367.50        18.33 o                         
   0   1  11        102.75        123.90         5.20 o                         
   1   1  11         65.17         96.36         5.26 o                         
   2   1  11        447.13        416.08        43.68 o                         
   3   1  11       1003.86       1007.27         7.55 o                         
   4   1  11        155.13        165.10         4.75 o                         
   5   1  11       1577.11       1575.01        62.73 o                         
   6   1  11        227.35        203.07         5.86 o                         
   7   1  11        577.07        655.81        20.09 o                         
   8   1  11         13.63          4.43        25.16 o                         
  -9   2  11        122.03        159.77        30.58 o                         
  -8   2  11         98.45        106.31        14.26 o                         
  -7   2  11         10.22        -10.73        10.73 o                         
  -6   2  11          6.37         -2.45        13.94 o                         
  -5   2  11         30.71         -3.91        10.00 o                         
  -4   2  11        290.04        303.03         9.37 o                         
  -3   2  11         60.58         63.69         8.36 o                         
  -2   2  11        262.70        216.92         9.63 o                         
  -1   2  11         93.50        106.56         8.48 o                         
   0   2  11         42.49         62.13         5.88 o                         
   1   2  11        208.53        195.87         5.63 o                         
   2   2  11          0.70         -2.12         2.12 o                         
   3   2  11        605.64        644.59        14.07 o                         
   4   2  11         25.75         27.49        11.09 o                         
   5   2  11        337.49        347.86        13.02 o                         
   6   2  11         35.92         23.81         7.84 o                         
   7   2  11        345.88        336.81        25.68 o                         
   8   2  11         43.20         65.37        44.97 o                         
  -9   3  11          0.24          1.55        13.43 o                         
  -8   3  11        132.65        117.47        23.54 o                         
  -7   3  11         17.51          7.47        20.37 o                         
  -6   3  11        130.47        175.12        15.67 o                         
  -5   3  11        686.01        703.83        14.70 o                         
  -4   3  11        711.02        755.17        13.83 o                         
  -3   3  11         32.65         71.50         8.07 o                         
  -2   3  11        731.13        752.06        11.37 o                         
  -1   3  11        495.08        503.59         9.58 o                         
   0   3  11        617.57        671.20         9.81 o                         
   1   3  11        369.09        314.74         5.39 o                         
   2   3  11       3454.72       3276.01        23.95 o                         
   3   3  11        446.05        508.76        14.87 o                         
   4   3  11       1518.77       1526.77        19.61 o                         
   5   3  11        836.05        896.88        18.49 o                         
   6   3  11         33.48         65.34         9.89 o                         
   7   3  11        133.78        153.83        15.43 o                         
   8   3  11          0.86         -0.56        16.64 o                         
  -8   4  11       1033.95        894.47        41.15 o                         
  -7   4  11        422.99        427.73        16.78 o                         
  -6   4  11          8.43         34.90        14.94 o                         
  -5   4  11          7.47         14.17        14.55 o                         
  -4   4  11        427.87        471.12        10.69 o                         
  -3   4  11        159.11        161.94        11.81 o                         
  -2   4  11        105.27        106.18         9.46 o                         
  -1   4  11          4.84         -5.18         5.18 o                         
   0   4  11        334.68        328.38        25.68 o                         
   1   4  11       1259.68       1118.88         7.47 o                         
   2   4  11       2572.20       1893.59        19.61 o                         
   3   4  11        245.91        312.81        14.39 o                         
   4   4  11        474.27        506.59        14.07 o                         
   5   4  11        137.61        154.16        16.07 o                         
   6   4  11          3.98         20.17        14.31 o                         
   7   4  11        150.06        136.31        17.28 o                         
  -8   5  11        548.74        509.22        17.07 o                         
  -7   5  11         96.72        181.61        22.22 o                         
  -6   5  11        381.90        337.06        14.46 o                         
  -5   5  11        110.00         65.02        14.43 o                         
  -4   5  11        148.66        136.64        10.35 o                         
  -3   5  11          2.32         -2.83         8.31 o                         
  -2   5  11         63.75         73.50         8.54 o                         
  -1   5  11       2636.33       2621.46        25.33 o                         
   0   5  11        466.32        432.47        19.85 o                         
   1   5  11        377.64        173.45         3.21 o                         
   2   5  11       1455.90        856.38        16.24 o                         
   3   5  11         11.75        -14.55        14.55 o                         
   4   5  11        108.38        125.78        14.71 o                         
   5   5  11        246.39        282.51        18.16 o                         
   6   5  11        162.60         93.72        17.84 o                         
   7   5  11         40.66         37.86        14.39 o                         
  -8   6  11          0.47         -0.38        14.76 o                         
  -7   6  11        101.05        142.57        13.77 o                         
  -6   6  11         26.31        -13.05        13.05 o                         
  -5   6  11        338.25        280.80        21.51 o                         
  -4   6  11        715.79        738.00        13.73 o                         
  -3   6  11        171.99        200.22        21.94 o                         
  -2   6  11        759.38        771.35         9.99 o                         
  -1   6  11        336.75        378.01        10.09 o                         
   0   6  11        464.89        480.49        45.37 o                         
   1   6  11          0.02        -14.63        14.63 o                         
   2   6  11         43.57         70.97        11.25 o                         
   3   6  11        157.75        127.31        16.16 o                         
   4   6  11        426.16        413.44        15.99 o                         
   5   6  11         81.31        107.62        14.31 o                         
   6   6  11        346.11        308.79        21.46 o                         
   7   6  11         29.36         67.03        18.81 o                         
  -8   7  11          0.50         25.51        18.29 o                         
  -7   7  11        149.58        143.09        16.84 o                         
  -6   7  11          0.62         -1.74        11.32 o                         
  -5   7  11          0.28         59.84        13.50 o                         
  -4   7  11          5.00          3.36         8.76 o                         
  -3   7  11        126.90        115.17         8.20 o                         
  -2   7  11        282.33        349.15        11.70 o                         
  -1   7  11        570.26        453.01        92.11 o                         
   0   7  11       1201.82       1153.31        68.44 o                         
   1   7  11        558.35        489.71        19.69 o                         
   2   7  11        195.17        158.17        13.10 o                         
   3   7  11         42.57         30.70        12.62 o                         
   4   7  11         32.53         19.21        19.13 o                         
   5   7  11          6.14          0.08        14.55 o                         
   6   7  11         85.56         68.24        15.67 o                         
  -7   8  11         15.45         37.57        13.40 o                         
  -6   8  11        107.37        102.59        14.82 o                         
  -5   8  11        573.57        512.81        23.55 o                         
  -4   8  11          9.67          0.28        13.07 o                         
  -3   8  11       2155.76       2227.24        16.33 o                         
  -2   8  11         32.34         32.75         8.67 o                         
  -1   8  11        694.65        591.02       128.20 o                         
   0   8  11        430.39        365.38        64.50 o                         
   1   8  11          4.54         -2.74        19.61 o                         
   2   8  11         44.41         58.51        19.21 o                         
   3   8  11        128.90        173.77        20.50 o                         
   4   8  11          6.60        -20.01        20.01 o                         
   5   8  11        406.41        447.44        23.87 o                         
   6   8  11         97.08        158.74        17.92 o                         
  -7   9  11        250.38        204.06        15.12 o                         
  -6   9  11          1.35        -12.32        12.32 o                         
  -5   9  11        132.27        162.35        13.40 o                         
  -4   9  11        463.61        514.50        20.13 o                         
  -3   9  11         27.17         12.02        12.93 o                         
  -2   9  11         75.92         95.42         9.69 o                         
  -1   9  11        363.91        370.48        31.10 o                         
   0   9  11        199.62        175.29        10.37 o                         
   1   9  11       1206.97        995.69        45.65 o                         
   2   9  11        624.23        647.81        19.61 o                         
   3   9  11         68.02         40.91        18.97 o                         
   4   9  11         63.75         42.60        16.24 o                         
   5   9  11          1.60        125.46        20.74 o                         
   6   9  11         29.42         75.63        22.34 o                         
  -6  10  11        775.76        805.73        21.26 o                         
  -5  10  11        373.75        318.41        33.23 o                         
  -4  10  11        105.86         79.77        14.89 o                         
  -3  10  11        298.78        238.97        24.35 o                         
  -2  10  11         14.20         -5.47        11.41 o                         
  -1  10  11         52.97         53.53         7.80 o                         
   0  10  11        309.88        323.21        10.69 o                         
   1  10  11         96.07        123.48         8.68 o                         
   2  10  11        247.87        208.57        21.70 o                         
   3  10  11         39.01         12.70        20.25 o                         
   4  10  11        217.17        260.57        22.91 o                         
   5  10  11         30.17         11.98        22.18 o                         
  -5  11  11        112.96         77.75        14.21 o                         
  -4  11  11        596.78        707.46        43.20 o                         
  -3  11  11        123.29        153.03        13.44 o                         
  -2  11  11        139.21        106.38        26.76 o                         
  -1  11  11         46.91        101.99        13.74 o                         
   0  11  11          0.19         12.33        23.95 o                         
   1  11  11        205.89        232.37        10.37 o                         
   2  11  11         26.23         45.57        17.36 o                         
   3  11  11         77.56         55.78        22.91 o                         
   4  11  11         32.91         33.44        18.41 o                         
  -4  12  11          8.19         -8.43        16.84 o                         
  -3  12  11          0.17         -0.12        11.40 o                         
  -2  12  11         51.55         82.93        30.06 o                         
  -1  12  11          0.78         -1.86        17.40 o                         
   0  12  11        461.42        542.15        43.40 o                         
   1  12  11         59.64        104.02        46.86 o                         
   2  12  11        357.07        367.47        25.00 o                         
   3  12  11          0.76         10.45        17.76 o                         
  -3  13  11         31.42         13.23        13.76 o                         
  -2  13  11        389.36        380.97        60.96 o                         
  -1  13  11          0.55        -18.68        37.57 o                         
   0  13  11         62.97        102.19        53.77 o                         
   1  13  11        127.25        156.94        15.43 o                         
   2  13  11        111.16         59.96        26.52 o                         
  -8   0  12          9.09         13.34        25.16 o                         
  -6   0  12          5.27         58.00        14.86 o                         
  -4   0  12       6664.01       6511.87        31.22 o                         
  -2   0  12       1131.86       1195.15        20.17 o                         
   0   0  12          0.01          2.33         9.48 o                         
   2   0  12         89.37        122.68        22.34 o                         
  -9   1  12          3.64        -13.81        13.81 o                         
  -8   1  12          5.24        -10.56        10.56 o                         
  -7   1  12         25.48         15.76        16.84 o                         
  -6   1  12        846.40        857.26        14.57 o                         
  -5   1  12        643.39        667.48        13.17 o                         
  -4   1  12        215.07        240.58        12.24 o                         
  -3   1  12         57.37         72.57         8.85 o                         
  -2   1  12        345.97        368.29        13.22 o                         
  -1   1  12        412.46        443.05        29.86 o                         
   0   1  12        456.14        431.59        52.16 o                         
   1   1  12         68.24         59.40         5.51 o                         
   2   1  12       1254.01       1050.53        81.46 o                         
   3   1  12          7.97          5.93         3.15 o                         
   4   1  12        108.61         88.59         4.71 o                         
   5   1  12        539.27        577.22         9.93 o                         
   6   1  12        221.66        251.10        26.08 o                         
   7   1  12         97.94        124.12        26.44 o                         
  -8   2  12        251.94        210.62        18.94 o                         
  -7   2  12        130.09        166.48        17.42 o                         
  -6   2  12        228.58        277.63        13.67 o                         
  -5   2  12        357.73        401.38        13.04 o                         
  -4   2  12       1510.94       1505.64        39.99 o                         
  -3   2  12        179.76        184.88         9.80 o                         
  -2   2  12        930.82        839.89        11.38 o                         
  -1   2  12        245.75        213.54         7.35 o                         
   0   2  12        183.96        191.64        11.17 o                         
   1   2  12       2010.25       1818.20        12.70 o                         
   2   2  12          0.94         -2.11         2.73 o                         
   3   2  12       1870.04       1924.86        19.13 o                         
   4   2  12        706.20        669.43        14.47 o                         
   5   2  12        108.23         99.42        11.81 o                         
   6   2  12        398.04        463.83        15.27 o                         
   7   2  12         66.45         83.35        12.54 o                         
  -8   3  12        453.17        381.34        26.88 o                         
  -7   3  12         90.63         19.85        13.55 o                         
  -6   3  12        598.45        608.98        16.61 o                         
  -5   3  12         34.99         53.22        10.25 o                         
  -4   3  12        357.88        342.49        10.63 o                         
  -3   3  12        340.50        293.46        17.68 o                         
  -2   3  12       1729.44       1899.68        51.64 o                         
  -1   3  12        741.90        609.83         9.52 o                         
   0   3  12        575.88        545.22         8.40 o                         
   1   3  12        216.00        251.65         6.03 o                         
   2   3  12        408.56        372.69        11.01 o                         
   3   3  12        248.86        182.45        10.61 o                         
   4   3  12       1090.81       1141.14        18.89 o                         
   5   3  12        307.70        302.52        14.07 o                         
   6   3  12         24.79         -9.24        14.31 o                         
   7   3  12         40.07         56.50        14.55 o                         
  -8   4  12        143.58         96.09        16.29 o                         
  -7   4  12        341.91        355.84        16.20 o                         
  -6   4  12         58.48          0.95        12.21 o                         
  -5   4  12          0.07         34.13        14.71 o                         
  -4   4  12       1782.71       1768.72        17.92 o                         
  -3   4  12          3.97         -4.13         9.29 o                         
  -2   4  12         27.79         47.32         9.21 o                         
  -1   4  12        778.76        716.87        28.85 o                         
   0   4  12       1789.43       1625.15        13.74 o                         
   1   4  12         46.84         27.49         3.94 o                         
   2   4  12        373.91        318.84        14.71 o                         
   3   4  12        400.27        457.81        15.27 o                         
   4   4  12        204.25        203.02        15.27 o                         
   5   4  12        594.04        625.46        15.75 o                         
   6   4  12        634.51        698.12        17.84 o                         
   7   4  12        363.30        392.86        15.99 o                         
  -8   5  12         15.34        -15.51        15.51 o                         
  -7   5  12         88.57        140.17        14.56 o                         
  -6   5  12        331.29        324.31        16.22 o                         
  -5   5  12        681.75        752.42        14.74 o                         
  -4   5  12        187.67        214.07        11.42 o                         
  -3   5  12         61.51         45.58         7.64 o                         
  -2   5  12        964.94        945.86        21.14 o                         
  -1   5  12        134.66        119.61         7.20 o                         
   0   5  12        588.16        583.08        25.72 o                         
   1   5  12        145.31         73.46         2.73 o                         
   2   5  12          0.09        -14.39        14.39 o                         
   3   5  12        147.34        160.91        11.73 o                         
   4   5  12        672.32        686.55        19.37 o                         
   5   5  12        382.95        347.77        14.87 o                         
   6   5  12         68.56         35.12        16.24 o                         
   7   5  12         73.62        113.65        17.92 o                         
  -8   6  12         57.63         67.02        13.48 o                         
  -7   6  12         26.10        -14.04        14.04 o                         
  -6   6  12          1.05         33.41        13.73 o                         
  -5   6  12       2030.17       2089.00        21.15 o                         
  -4   6  12        381.57        395.30        20.45 o                         
  -3   6  12        678.10        699.05        10.38 o                         
  -2   6  12        262.44        291.70        10.09 o                         
  -1   6  12        107.32        137.60         8.62 o                         
   0   6  12        887.78        832.36        63.98 o                         
   1   6  12        168.85        135.83        16.64 o                         
   2   6  12       1877.69       1646.52        23.95 o                         
   3   6  12         13.09         20.90        11.33 o                         
   4   6  12          6.33        -16.40        16.40 o                         
   5   6  12        115.45        181.32        18.81 o                         
   6   6  12         64.03         58.35        18.08 o                         
  -7   7  12        175.23        157.94        16.39 o                         
  -6   7  12          0.29         -6.53        12.54 o                         
  -5   7  12        125.12         94.48        10.65 o                         
  -4   7  12        513.21        524.87        12.59 o                         
  -3   7  12        361.00        377.14        13.86 o                         
  -2   7  12         29.81         63.28        10.24 o                         
  -1   7  12        158.60        175.30        26.20 o                         
   0   7  12         80.47         77.46         5.14 o                         
   1   7  12        172.51        126.83        17.84 o                         
   2   7  12        195.94        167.02        14.23 o                         
   3   7  12        248.86        182.53        18.65 o                         
   4   7  12        769.27        767.16        20.50 o                         
   5   7  12        266.70        281.87        21.38 o                         
   6   7  12         24.71         36.25        19.77 o                         
  -7   8  12        139.12        134.85        16.59 o                         
  -6   8  12        179.72        177.06        12.25 o                         
  -5   8  12        206.32        213.16        13.79 o                         
  -4   8  12          0.64        -11.29        11.29 o                         
  -3   8  12        185.81        133.70        13.54 o                         
  -2   8  12        348.24        368.38        12.44 o                         
  -1   8  12       2854.82       2545.38       308.63 o                         
   0   8  12        663.25        609.80         7.50 o                         
   1   8  12         40.79         46.70        18.73 o                         
   2   8  12        272.37        230.11        15.67 o                         
   3   8  12          1.28        -13.50        13.50 o                         
   4   8  12         68.57        128.92        15.43 o                         
   5   8  12          2.85        -15.03        15.03 o                         
   6   8  12          8.55         21.54        20.50 o                         
  -6   9  12         37.14         93.27        17.32 o                         
  -5   9  12          3.43          6.71        12.88 o                         
  -4   9  12        180.46        177.90        12.54 o                         
  -3   9  12        197.40        216.59         9.74 o                         
  -2   9  12          5.39         13.63        10.57 o                         
  -1   9  12       2617.92       2632.21        21.18 o                         
   0   9  12         15.60         28.69         9.08 o                         
   1   9  12        705.70        694.57        19.65 o                         
   2   9  12        128.97        220.70        19.69 o                         
   3   9  12         39.93         32.39        15.75 o                         
   4   9  12        433.01        393.75        24.67 o                         
   5   9  12        315.56        328.65        19.13 o                         
  -6  10  12         27.04         -2.40        15.11 o                         
  -5  10  12        120.93         94.22        15.53 o                         
  -4  10  12          7.84        -11.62        11.62 o                         
  -3  10  12         64.93         64.80        11.83 o                         
  -2  10  12         88.58         95.29         8.40 o                         
  -1  10  12        182.22        197.77         8.38 o                         
   0  10  12        535.38        489.37        10.17 o                         
   1  10  12          0.14         -4.84        11.41 o                         
   2  10  12        693.70        757.76        22.10 o                         
   3  10  12        164.64        160.83        17.68 o                         
   4  10  12         68.33        102.80        18.24 o                         
  -5  11  12         76.04        100.41        15.57 o                         
  -4  11  12         55.94         21.26        12.83 o                         
  -3  11  12          6.80         14.23        13.09 o                         
  -2  11  12        734.97        696.99        16.29 o                         
  -1  11  12         10.99         26.84        12.46 o                         
   0  11  12        209.10        220.80        10.73 o                         
   1  11  12       1123.28       1049.17        19.21 o                         
   2  11  12          2.95         13.66        17.04 o                         
   3  11  12         59.50         56.58        16.96 o                         
   4  11  12         80.38         38.18        23.31 o                         
  -4  12  12        148.71        183.67        18.48 o                         
  -3  12  12        278.83        331.03        26.48 o                         
  -2  12  12        120.43        136.82        14.68 o                         
  -1  12  12         70.62         34.90        10.81 o                         
   0  12  12        261.23        207.29        38.22 o                         
   1  12  12          0.21         12.55        26.93 o                         
   2  12  12         75.73         48.63        25.80 o                         
   3  12  12        444.47        450.09        29.90 o                         
  -2  13  12         27.44         24.80        14.06 o                         
  -1  13  12        521.42        563.72        15.71 o                         
   0  13  12         23.94          1.74        18.53 o                         
   1  13  12       1329.79       1321.55        89.50 o                         
  -7   0  13         38.23         17.77        13.27 o                         
  -5   0  13        218.73        204.32        14.30 o                         
  -3   0  13        753.14        764.19        20.01 o                         
  -1   0  13        723.75        755.83        16.48 o                         
   1   0  13       2628.62       2585.36        19.69 o                         
   3   0  13       1179.03       1176.42        12.70 o                         
   7   0  13        120.92        101.59         8.04 o                         
  -8   1  13         15.12          6.81        16.66 o                         
  -7   1  13          2.01         16.25         9.71 o                         
  -6   1  13         93.74         78.69        13.41 o                         
  -5   1  13         28.56         84.21        12.29 o                         
  -4   1  13       1435.79       1439.65        16.76 o                         
  -3   1  13         53.16          7.58         9.97 o                         
  -2   1  13          1.67        -10.32        10.32 o                         
  -1   1  13       1191.85       1842.59       446.47 o                         
   0   1  13         97.06        113.50         5.64 o                         
   1   1  13       1148.68       1108.23        22.06 o                         
   2   1  13        968.87        947.06        50.12 o                         
   3   1  13        828.61        680.28        55.90 o                         
   4   1  13          2.29         -3.02         3.86 o                         
   5   1  13        622.33        668.46        16.11 o                         
   6   1  13          0.26          8.39         9.89 o                         
   7   1  13        129.82        138.24         4.98 o                         
  -8   2  13         64.06         82.13        12.19 o                         
  -7   2  13          0.04         -5.97        10.56 o                         
  -6   2  13         76.87         67.08        13.75 o                         
  -5   2  13         58.31          7.04        14.00 o                         
  -4   2  13        431.86        472.37        21.66 o                         
  -3   2  13        182.73        183.46         8.86 o                         
  -2   2  13         37.34         24.33         7.98 o                         
  -1   2  13        116.96        137.52        17.84 o                         
   0   2  13        255.94        256.04         8.56 o                         
   1   2  13       8041.41       7876.62       131.05 o                         
   2   2  13        616.01        347.37        15.75 o                         
   3   2  13        806.10        807.27        15.27 o                         
   4   2  13         11.23         13.90         9.89 o                         
   5   2  13         61.66         77.96        10.61 o                         
   6   2  13          0.01          0.96        11.09 o                         
   7   2  13        137.74        152.23        11.90 o                         
  -8   3  13          0.17         14.18        14.46 o                         
  -7   3  13         59.66         41.81        11.08 o                         
  -6   3  13          6.90         -5.84        14.35 o                         
  -5   3  13        152.43        140.90        11.62 o                         
  -4   3  13        151.03        155.86        13.45 o                         
  -3   3  13        187.25        211.02        12.71 o                         
  -2   3  13         70.07         90.67        10.89 o                         
  -1   3  13        678.37        656.21        19.97 o                         
   0   3  13       1440.68       1519.92        37.37 o                         
   1   3  13        206.36        242.24         6.35 o                         
   2   3  13        434.57        380.00        11.49 o                         
   3   3  13       1138.97       1114.05        17.92 o                         
   4   3  13         11.71        -12.14        12.14 o                         
   5   3  13        136.39        188.80        13.26 o                         
   6   3  13         99.89        134.95        14.31 o                         
   7   3  13         64.32         58.35        14.07 o                         
  -8   4  13         53.23         42.70        15.62 o                         
  -7   4  13         21.12         28.71        13.93 o                         
  -6   4  13         14.49          7.75        14.99 o                         
  -5   4  13         88.60         29.26        12.27 o                         
  -4   4  13         68.59         55.97        10.59 o                         
  -3   4  13        406.86        415.11        12.42 o                         
  -2   4  13        293.12        306.81        12.51 o                         
  -1   4  13         38.39         52.05         9.28 o                         
   0   4  13       2953.84       3066.05        16.11 o                         
   1   4  13         21.38         12.86         4.10 o                         
   2   4  13         26.28        -12.22        12.22 o                         
   3   4  13        118.55        124.42        11.25 o                         
   4   4  13        211.02        259.77        15.03 o                         
   5   4  13        354.15        384.75        16.07 o                         
   6   4  13         83.43        129.64        15.67 o                         
  -8   5  13         22.78        -17.32        17.32 o                         
  -7   5  13         60.96         55.65        14.72 o                         
  -6   5  13        779.37        854.01        40.23 o                         
  -5   5  13         10.91         14.91        13.90 o                         
  -4   5  13        357.99        335.70        14.82 o                         
  -3   5  13        125.71        127.30        13.21 o                         
  -2   5  13         14.88          5.25         8.99 o                         
  -1   5  13         47.20         57.14         7.28 o                         
   0   5  13       1413.33       1325.68        12.94 o                         
   1   5  13          0.40          7.31         2.25 o                         
   2   5  13       1165.24       1269.49        21.70 o                         
   3   5  13          7.32         62.13        14.55 o                         
   4   5  13         19.94         70.41        12.70 o                         
   5   5  13          2.10        -14.79        14.79 o                         
   6   5  13          0.11         85.12        12.78 o                         
  -7   6  13         20.34        -15.98        30.58 o                         
  -6   6  13          9.04        -15.32        15.32 o                         
  -5   6  13        532.29        498.60        16.39 o                         
  -4   6  13         23.41         14.97        12.02 o                         
  -3   6  13       1747.71       1764.44        31.71 o                         
  -2   6  13        404.79        436.34        12.43 o                         
  -1   6  13         58.19         33.24        10.97 o                         
   0   6  13        390.86        337.13        38.66 o                         
   1   6  13        715.88        700.69        19.85 o                         
   2   6  13         10.76          5.87        15.91 o                         
   3   6  13         11.15        -12.78        12.78 o                         
   4   6  13        557.77        581.90        20.50 o                         
   5   6  13        773.43        809.60        22.67 o                         
   6   6  13         21.49         16.07        14.39 o                         
  -7   7  13        699.60        661.41        19.38 o                         
  -6   7  13         86.87         42.92        16.53 o                         
  -5   7  13       2223.49       2241.08        22.99 o                         
  -4   7  13         75.35         92.90        15.10 o                         
  -3   7  13        427.95        439.89        11.24 o                         
  -2   7  13         71.02         69.42         8.19 o                         
  -1   7  13        326.87        256.59        40.95 o                         
   0   7  13        540.78        524.92         6.86 o                         
   1   7  13          2.00         13.26        18.00 o                         
   2   7  13        513.65        355.73        16.07 o                         
   3   7  13        411.37        438.27        20.66 o                         
   4   7  13         22.69         15.35        14.15 o                         
   5   7  13          5.49         22.10        19.45 o                         
   6   7  13        327.68        326.88        21.62 o                         
  -6   8  13         52.12         77.08        14.31 o                         
  -5   8  13        154.00        120.87        24.23 o                         
  -4   8  13        116.49         90.64        13.15 o                         
  -3   8  13        353.11        384.86        13.50 o                         
  -2   8  13        555.11        548.77        31.91 o                         
  -1   8  13        311.37        333.29        37.94 o                         
   0   8  13         67.85         59.13        10.41 o                         
   1   8  13        107.58        117.26        20.17 o                         
   2   8  13         26.58         97.01        14.39 o                         
   3   8  13         95.01         97.01        15.51 o                         
   4   8  13         48.25         99.82        15.67 o                         
   5   8  13        349.77        401.46        19.77 o                         
  -6   9  13         73.80         87.06        15.26 o                         
  -5   9  13        341.71        415.34        16.95 o                         
  -4   9  13          5.92         -9.07         9.07 o                         
  -3   9  13         92.46         64.48        10.37 o                         
  -2   9  13         99.83         87.83        10.83 o                         
  -1   9  13         18.26         37.60         6.85 o                         
   0   9  13        206.12        143.31         8.68 o                         
   1   9  13         16.49         -0.88        20.01 o                         
   2   9  13          0.05         -9.73        19.77 o                         
   3   9  13         34.34         -6.91        15.11 o                         
   4   9  13        468.48        528.29        23.95 o                         
   5   9  13         13.88         35.12        20.50 o                         
  -5  10  13        296.43        319.21        16.56 o                         
  -4  10  13         67.52         97.60        13.92 o                         
  -3  10  13         17.32          9.03        13.23 o                         
  -2  10  13         48.98         71.41         8.28 o                         
  -1  10  13          3.52          2.89         7.35 o                         
   0  10  13        442.88        483.23        42.92 o                         
   1  10  13        154.27         17.12        22.02 o                         
   2  10  13         14.74         28.53        15.99 o                         
   3  10  13        105.16        138.24        18.08 o                         
   4  10  13        495.51        520.90        22.02 o                         
  -4  11  13         19.17         -9.71        14.91 o                         
  -3  11  13          0.32         -7.71        12.33 o                         
  -2  11  13        411.58        447.31        14.63 o                         
  -1  11  13         14.18         13.66        12.62 o                         
   0  11  13         32.25         25.26         8.90 o                         
   1  11  13        231.81        294.49        26.36 o                         
   2  11  13          6.72        -20.90        20.90 o                         
   3  11  13         96.42        120.80        18.89 o                         
  -3  12  13          0.82         -8.05        11.72 o                         
  -2  12  13         11.29         65.37        13.05 o                         
  -1  12  13         34.03         49.05        35.69 o                         
   0  12  13        137.93        170.50        58.99 o                         
   1  12  13         20.74         70.89        24.75 o                         
   2  12  13         22.95        -13.02        22.42 o                         
  -8   0  14          2.07        -12.30        41.15 o                         
  -6   0  14        976.27       1029.14        18.89 o                         
  -4   0  14         12.07          8.69        10.26 o                         
  -2   0  14          0.13        -15.19        15.19 o                         
   0   0  14        966.26        973.56        13.82 o                         
   2   0  14        239.03        217.23         6.27 o                         
   4   0  14       1152.28       1040.19        11.57 o                         
   6   0  14       1810.10       1970.11        15.75 o                         
  -8   1  14        140.39        122.72        20.13 o                         
  -7   1  14         41.65         72.29        12.00 o                         
  -6   1  14        924.42       1009.74        35.62 o                         
  -5   1  14         81.57         88.63        11.33 o                         
  -4   1  14        384.84        389.79        13.04 o                         
  -3   1  14         12.09         -0.50         9.94 o                         
  -2   1  14        230.28        268.28        24.23 o                         
  -1   1  14         37.36         21.19        12.18 o                         
   0   1  14        138.18        169.67         7.63 o                         
   1   1  14       1422.87       1511.87       100.71 o                         
   2   1  14          0.65         11.72         5.02 o                         
   3   1  14          1.55          7.62         7.83 o                         
   4   1  14         54.23         50.83         6.51 o                         
   5   1  14        118.17        105.85        11.86 o                         
  -8   2  14         68.18         45.92        12.84 o                         
  -7   2  14          0.03        -15.39        16.33 o                         
  -6   2  14         90.61         75.92        20.13 o                         
  -5   2  14        145.63        158.27        11.19 o                         
  -4   2  14        229.98        247.65        15.39 o                         
  -3   2  14        384.85        372.10        15.39 o                         
  -2   2  14          0.67        -18.81        18.81 o                         
  -1   2  14         67.00         74.48        39.18 o                         
   0   2  14        642.51        708.22        21.50 o                         
   1   2  14        134.54        114.29        21.10 o                         
   2   2  14         81.48         97.89         7.20 o                         
   3   2  14        242.38        259.52        12.22 o                         
   4   2  14         96.52        115.98        10.37 o                         
   5   2  14          1.80          1.37         9.73 o                         
   6   2  14        446.98        486.10        14.95 o                         
  -8   3  14        103.46         96.75        16.69 o                         
  -7   3  14         69.39         44.92        13.55 o                         
  -6   3  14        497.42        473.29        17.28 o                         
  -5   3  14         30.31         -1.91        12.21 o                         
  -4   3  14         69.97         78.10        11.37 o                         
  -3   3  14        311.40        322.39        10.85 o                         
  -2   3  14        179.80        182.82         7.28 o                         
  -1   3  14       1893.15       2000.05        16.88 o                         
   0   3  14        347.24        374.65        16.48 o                         
   1   3  14          0.70         -2.48        14.63 o                         
   2   3  14        140.93        119.92        12.86 o                         
   3   3  14        927.30        821.41        16.96 o                         
   4   3  14         50.07         48.55        12.30 o                         
   5   3  14        521.67        621.69        16.72 o                         
   6   3  14          1.62         10.85        12.30 o                         
  -7   4  14        201.29        177.84        13.87 o                         
  -6   4  14         11.21         28.42        14.44 o                         
  -5   4  14         65.87         85.83        10.91 o                         
  -4   4  14        549.68        611.16        15.21 o                         
  -3   4  14       1366.17       1431.94        16.65 o                         
  -2   4  14          5.98         -0.47        19.29 o                         
  -1   4  14        354.25        347.26        28.37 o                         
   0   4  14        290.71        268.90         7.56 o                         
   1   4  14        247.88        205.19         5.47 o                         
   2   4  14       1308.19       1084.23        17.36 o                         
   3   4  14        157.97        180.36        12.30 o                         
   4   4  14        309.89        302.93        15.67 o                         
   5   4  14         13.53         -5.95        14.23 o                         
   6   4  14        307.33        331.62        17.76 o                         
  -7   5  14         32.58          8.98        14.02 o                         
  -6   5  14          1.01         11.13        16.44 o                         
  -5   5  14          6.91         -9.18         9.49 o                         
  -4   5  14        191.54        209.36        11.87 o                         
  -3   5  14         16.00         44.95        11.08 o                         
  -2   5  14         21.19         64.16        11.94 o                         
  -1   5  14         13.76         33.65         7.82 o                         
   0   5  14       1319.86       1303.74        31.02 o                         
   2   5  14        252.14        168.38        11.81 o                         
   3   5  14        303.42        242.65        13.34 o                         
   4   5  14        146.17        138.32        13.66 o                         
   5   5  14        819.30        805.34        21.46 o                         
   6   5  14        166.33        172.16        16.88 o                         
  -7   6  14        120.17        135.54        14.74 o                         
  -6   6  14        147.24        151.15        15.06 o                         
  -5   6  14        133.64        116.09        39.22 o                         
  -4   6  14        222.04        240.67        13.30 o                         
  -3   6  14        147.08        119.77        11.24 o                         
  -2   6  14        252.45        228.79         9.30 o                         
  -1   6  14        215.77        217.71        14.79 o                         
   0   6  14        306.50        307.03         8.12 o                         
   1   6  14         16.35         44.37        11.98 o                         
   2   6  14        466.15        372.77        15.11 o                         
   3   6  14        357.35        317.72        15.91 o                         
   4   6  14         13.05        -16.16        16.16 o                         
   5   6  14        155.69        228.98        19.21 o                         
  -7   7  14          7.12        -23.95        23.95 o                         
  -6   7  14        263.85        205.73        15.62 o                         
  -5   7  14        136.79         95.32        12.89 o                         
  -4   7  14        126.05        157.79        15.71 o                         
  -3   7  14          1.85         32.55         8.77 o                         
  -2   7  14       1125.25       1154.29        13.81 o                         
  -1   7  14         17.21         33.67         6.76 o                         
   0   7  14        332.40        284.12         7.72 o                         
   1   7  14        207.27        138.64        14.55 o                         
   2   7  14         24.30         26.93        14.39 o                         
   3   7  14          3.93        -18.97        18.97 o                         
   4   7  14          4.16         36.41        14.47 o                         
   5   7  14        435.65        604.81        23.39 o                         
  -6   8  14        213.94        174.90        16.74 o                         
  -5   8  14         17.95         28.36        12.71 o                         
  -4   8  14          2.45         18.48        11.31 o                         
  -3   8  14         55.92         42.44         9.60 o                         
  -2   8  14        151.44        107.33        11.37 o                         
  -1   8  14         31.51         13.55         8.79 o                         
   0   8  14       1962.38       1332.83       660.51 o                         
   1   8  14          0.49          7.39        17.84 o                         
   2   8  14        722.12        671.04        22.91 o                         
   3   8  14         46.74         30.54        15.99 o                         
   4   8  14         48.45        130.77        16.56 o                         
   5   8  14        143.43        143.31        18.16 o                         
  -5   9  14        396.52        411.23        15.94 o                         
  -4   9  14        398.58        417.53        17.75 o                         
  -3   9  14        198.76        188.06        10.86 o                         
  -2   9  14        174.65        180.87         8.39 o                         
  -1   9  14         12.25          9.41         6.71 o                         
   0   9  14         75.53         49.23        14.83 o                         
   1   9  14         59.57         81.26        19.77 o                         
   2   9  14         51.67         93.55        20.66 o                         
   3   9  14         12.02          6.67        15.99 o                         
   4   9  14          8.87         11.01        20.01 o                         
  -5  10  14         19.29         69.50        32.87 o                         
  -4  10  14        164.79        168.38        28.13 o                         
  -3  10  14        805.57        791.36        13.81 o                         
  -2  10  14         13.75         -3.98         8.99 o                         
  -1  10  14         87.95         88.87        26.40 o                         
   0  10  14         26.00         30.76        21.54 o                         
   1  10  14         12.00          3.86        21.46 o                         
   2  10  14         45.50         17.36        15.83 o                         
   3  10  14         65.06         97.65        17.76 o                         
  -3  11  14         98.43        113.56        25.96 o                         
  -2  11  14        217.27        234.01        11.13 o                         
  -1  11  14        724.42        843.68        16.96 o                         
   0  11  14         60.39         55.95        14.71 o                         
   1  11  14        294.29        307.19        27.17 o                         
   2  11  14        110.88         76.52        23.79 o                         
  -1  12  14        848.72        940.04        15.34 o                         
   0  12  14         48.57         -0.38         8.24 o                         
  -7   0  15        515.57        500.84        46.98 o                         
  -5   0  15        779.94        872.10        33.88 o                         
  -3   0  15        434.26        327.76        18.97 o                         
  -1   0  15        553.64        555.94        16.72 o                         
   1   0  15       1278.72       1355.57        16.16 o                         
   3   0  15          2.98         13.10         6.59 o                         
   5   0  15       1737.69       2030.29        12.58 o                         
  -7   1  15         71.45         92.52        13.72 o                         
  -6   1  15        483.41        442.67        21.62 o                         
  -5   1  15          6.95        -16.60        16.60 o                         
  -4   1  15          4.75         15.14        11.31 o                         
  -3   1  15        718.87        707.92        38.74 o                         
  -2   1  15         40.75         31.76        27.73 o                         
  -1   1  15       3431.18       3400.07        87.93 o                         
   0   1  15         30.74         38.12        10.49 o                         
   1   1  15         32.59         31.91         7.23 o                         
   2   1  15        454.54        495.30         7.51 o                         
   3   1  15         41.89         37.20         7.75 o                         
   4   1  15        110.35        128.65         2.67 o                         
  -7   2  15          2.28        -18.97        18.97 o                         
  -6   2  15        300.01        253.07        15.24 o                         
  -5   2  15        268.50        312.52        14.18 o                         
  -4   2  15          0.69        -10.11        10.11 o                         
  -3   2  15         96.76         73.63        11.69 o                         
  -2   2  15        261.63        292.86        33.23 o                         
  -1   2  15        481.66        466.16         9.96 o                         
   0   2  15         84.82         82.38         9.44 o                         
   1   2  15       1438.59       1465.69        18.97 o                         
   2   2  15        120.26         64.19        18.81 o                         
   3   2  15        172.77        196.99        12.30 o                         
   4   2  15          6.14          6.19        10.77 o                         
   5   2  15        178.17        175.13        11.90 o                         
   6   2  15          0.13          7.31         8.52 o                         
  -7   3  15          0.17         28.08        16.89 o                         
  -6   3  15          8.35         53.30        12.23 o                         
  -5   3  15         12.77          1.30        41.07 o                         
  -4   3  15        200.63        222.72        11.22 o                         
  -3   3  15         55.02         45.25        10.58 o                         
  -2   3  15        658.43        641.93        15.67 o                         
  -1   3  15        232.27        223.20        11.05 o                         
   0   3  15         30.35         61.39         9.16 o                         
   1   3  15       1027.48       1065.88        55.86 o                         
   2   3  15         93.19         93.31        10.61 o                         
   3   3  15         60.94         52.08        12.70 o                         
   4   3  15        145.91        166.69        13.50 o                         
   5   3  15         81.87         88.65        12.06 o                         
   6   3  15         93.57        112.92        12.86 o                         
  -7   4  15        115.35        120.04        17.87 o                         
  -6   4  15        285.14        283.58        14.55 o                         
  -5   4  15        412.36        439.30        14.30 o                         
  -4   4  15          4.61         12.18        11.54 o                         
  -3   4  15        166.54        139.01        13.19 o                         
  -2   4  15        848.48        943.74        13.94 o                         
  -1   4  15        231.53        239.59         9.66 o                         
   0   4  15        153.71        139.31         6.86 o                         
   1   4  15       1081.11       1102.24         9.73 o                         
   2   4  15         25.93         45.25        13.82 o                         
   3   4  15          0.63        -11.90        13.50 o                         
   4   4  15         89.95        171.68        15.11 o                         
   5   4  15        580.40        605.29        16.48 o                         
  -7   5  15        703.49        740.70        20.28 o                         
  -6   5  15        925.03        946.23        19.84 o                         
  -5   5  15        940.24        958.67        17.73 o                         
  -4   5  15         16.37         19.29        10.54 o                         
  -3   5  15         11.27         18.29        11.25 o                         
  -2   5  15          3.64         14.54         7.95 o                         
  -1   5  15         22.45         11.98        18.65 o                         
   0   5  15          6.28         11.43         7.56 o                         
   1   5  15        105.52         56.98        12.14 o                         
   2   5  15        409.06        418.50        17.68 o                         
   3   5  15        342.62        355.41        14.79 o                         
   4   5  15         14.05         17.20        12.30 o                         
   5   5  15          7.08         46.29        12.46 o                         
  -6   6  15        267.96        209.52        13.56 o                         
  -5   6  15        174.58        170.53        12.05 o                         
  -4   6  15        608.29        651.24        15.04 o                         
  -3   6  15         10.21         11.22         8.22 o                         
  -2   6  15        471.66        478.79        22.07 o                         
  -1   6  15        443.76        391.33        18.33 o                         
   0   6  15        475.94        408.73        33.35 o                         
   1   6  15        119.79        145.40        17.92 o                         
   2   6  15          0.39         17.76        12.86 o                         
   3   6  15        331.21        372.77        18.97 o                         
   4   6  15        238.13        292.56        19.37 o                         
   5   6  15        517.82        534.24        23.07 o                         
  -6   7  15          8.52          5.00        20.82 o                         
  -5   7  15         10.60         27.05        13.71 o                         
  -4   7  15        651.47        601.49        11.59 o                         
  -3   7  15        148.36        121.54        12.08 o                         
  -2   7  15          0.59         -9.65         9.65 o                         
  -1   7  15         11.45          7.79        11.21 o                         
   0   7  15        451.83        408.46         8.44 o                         
   1   7  15        408.01        414.81        20.50 o                         
   2   7  15        142.11        170.87        18.89 o                         
   3   7  15        439.68        419.87        21.14 o                         
   4   7  15          4.40        -12.06        15.51 o                         
  -5   8  15         47.13         20.82        15.14 o                         
  -4   8  15         14.39         38.06        13.38 o                         
  -3   8  15         82.85         50.00        23.11 o                         
  -2   8  15          5.71         19.37        13.38 o                         
  -1   8  15         96.23         71.80         6.72 o                         
   0   8  15         36.36         -5.39         5.39 o                         
   1   8  15        420.82        437.47        19.13 o                         
   2   8  15        137.88        102.15        21.14 o                         
   3   8  15        664.85        762.82        25.24 o                         
   4   8  15         31.98          6.51        15.59 o                         
  -5   9  15         86.53        156.47        16.20 o                         
  -4   9  15        346.32        330.74        15.21 o                         
  -3   9  15         36.87         41.01        22.38 o                         
  -2   9  15         84.71         88.98        14.59 o                         
  -1   9  15         38.00         48.02         9.57 o                         
   0   9  15          3.74         64.38        21.30 o                         
   1   9  15        347.14        348.98        19.61 o                         
   2   9  15        100.48        104.00        16.56 o                         
   3   9  15        581.95        643.23        22.18 o                         
  -4  10  15        139.80        182.27        13.56 o                         
  -3  10  15        773.11        744.30        13.38 o                         
  -2  10  15         28.20         36.34        13.90 o                         
  -1  10  15        224.51        208.95         8.30 o                         
   0  10  15         45.98         20.37        14.55 o                         
   1  10  15         18.08         47.34        17.36 o                         
   2  10  15        441.21        378.08        25.08 o                         
  -2  11  15         61.77         98.33        17.32 o                         
  -1  11  15          3.92          0.29        10.11 o                         
   0  11  15        230.72        237.38         8.21 o                         
   1  11  15        204.69        143.63        20.09 o                         
  -6   0  16        447.10        418.98        64.66 o                         
  -4   0  16         71.07         72.66        21.62 o                         
  -2   0  16        119.02        147.40        12.38 o                         
   0   0  16       1646.27       1641.38        20.01 o                         
   2   0  16        280.37        274.35        23.11 o                         
   4   0  16        504.90        521.30        15.35 o                         
  -7   1  16          2.20         25.79        11.68 o                         
  -6   1  16          6.68         -4.66        28.89 o                         
  -5   1  16         10.05         -4.80        16.20 o                         
  -4   1  16         26.50         55.89        43.64 o                         
  -3   1  16          5.90        -10.48        10.48 o                         
  -2   1  16        118.95        145.36         9.49 o                         
  -1   1  16         24.64         28.16         9.08 o                         
   0   1  16          0.05         30.85        19.89 o                         
   1   1  16         38.91         43.86         7.27 o                         
   2   1  16        121.97        142.97         6.14 o                         
   3   1  16         17.52         17.26         3.67 o                         
   4   1  16        823.34        822.30        13.26 o                         
   5   1  16         56.35         48.30         8.44 o                         
  -7   2  16          6.09         -0.60        15.27 o                         
  -6   2  16         27.91         58.73        14.92 o                         
  -5   2  16         17.12         32.30        13.11 o                         
  -4   2  16         16.67          1.16        13.06 o                         
  -3   2  16        237.96        208.04        51.60 o                         
  -2   2  16        316.88        291.00        38.30 o                         
  -1   2  16        360.08        316.14         9.54 o                         
   0   2  16       1576.83       1609.28        24.47 o                         
   1   2  16        204.84        205.85        10.85 o                         
   2   2  16          9.91         23.31         4.19 o                         
   3   2  16        396.19        389.81         9.60 o                         
   4   2  16         98.31         85.52        10.37 o                         
   5   2  16          1.74         -8.60         8.60 o                         
  -7   3  16          5.01         22.53        14.91 o                         
  -6   3  16          0.21          6.00        14.41 o                         
  -5   3  16        177.92        166.34        13.76 o                         
  -4   3  16          3.37          1.64        10.25 o                         
  -3   3  16         40.20         39.35        18.93 o                         
  -2   3  16        383.81        459.92        48.42 o                         
  -1   3  16       2604.98       2717.79        19.19 o                         
   0   3  16         59.19         50.95         7.57 o                         
   1   3  16        112.20        136.31        35.36 o                         
   2   3  16        397.50        394.52        35.57 o                         
   3   3  16         80.02         40.51        12.70 o                         
   4   3  16        437.47        511.41        15.67 o                         
   5   3  16         87.96        123.77        13.10 o                         
  -7   4  16         19.86         23.74        13.35 o                         
  -6   4  16        584.10        500.58        19.55 o                         
  -5   4  16        244.58        197.92        31.02 o                         
  -4   4  16        205.57        265.76        22.42 o                         
  -3   4  16        238.88        199.79        12.60 o                         
  -2   4  16         15.71         55.37        39.74 o                         
  -1   4  16        283.61        270.85        15.71 o                         
   0   4  16        337.82        475.51        34.44 o                         
   1   4  16        892.38        845.67        46.86 o                         
   2   4  16        294.67        285.41        15.83 o                         
   3   4  16        611.60        724.89        18.97 o                         
   4   4  16        285.17        288.94        16.80 o                         
   5   4  16         41.42          2.41        15.43 o                         
  -6   5  16        236.43        231.04        16.88 o                         
  -5   5  16        114.61         94.04        12.69 o                         
  -4   5  16        271.24        279.64        18.57 o                         
  -3   5  16         18.16         61.10        29.97 o                         
  -2   5  16          0.57          0.29        31.59 o                         
  -1   5  16        372.02        313.17        23.75 o                         
   0   5  16         66.04         94.25         7.13 o                         
   1   5  16         69.94         67.80        12.76 o                         
   2   5  16        133.07         81.42        12.46 o                         
   3   5  16         48.43         93.07        15.91 o                         
   4   5  16          1.94         21.14        17.20 o                         
   5   5  16        102.12        128.52        16.96 o                         
  -6   6  16          3.64         -2.00        15.42 o                         
  -5   6  16         31.32         39.92        18.33 o                         
  -4   6  16        173.63        193.67        11.90 o                         
  -3   6  16        265.03        230.39        12.33 o                         
  -2   6  16        182.81        170.92         8.43 o                         
  -1   6  16        167.88        173.65         9.07 o                         
   0   6  16        416.26        298.77       100.02 o                         
   1   6  16         65.45         80.78        16.72 o                         
   2   6  16         46.18         10.45        16.24 o                         
   3   6  16        349.42        412.80        19.45 o                         
   4   6  16        219.55        208.57        18.89 o                         
  -5   7  16        130.92        172.39        13.97 o                         
  -4   7  16         57.48         35.78        12.34 o                         
  -3   7  16        117.06        100.26        10.62 o                         
  -2   7  16        842.17        707.53        11.63 o                         
  -1   7  16          4.57         -3.38         7.88 o                         
   0   7  16        229.05        139.93        94.88 o                         
   1   7  16        242.56        121.93        16.16 o                         
   2   7  16         16.24         36.41        18.57 o                         
   3   7  16        142.64        219.82        16.88 o                         
   4   7  16        218.12        260.73        21.30 o                         
  -5   8  16          0.84          9.79        16.93 o                         
  -4   8  16        341.95        377.22        15.64 o                         
  -3   8  16         10.34         -2.28        10.65 o                         
  -2   8  16        219.88        199.97        16.71 o                         
  -1   8  16         52.95         27.87         6.77 o                         
   0   8  16         62.45         39.45        12.94 o                         
   1   8  16         24.68         56.34        19.21 o                         
   2   8  16         61.55         29.42        15.91 o                         
   3   8  16        121.49        141.70        20.50 o                         
  -4   9  16        115.99         40.11        24.51 o                         
  -3   9  16          0.02         15.33        18.77 o                         
  -2   9  16        642.71        723.42        15.14 o                         
  -1   9  16         22.03         26.08         6.66 o                         
   0   9  16         85.19         70.65        17.36 o                         
   1   9  16        320.18        345.12        25.32 o                         
   2   9  16          7.97         24.27        20.90 o                         
  -3  10  16        102.94         94.00        27.93 o                         
  -2  10  16         95.86        111.86         8.74 o                         
  -1  10  16        199.99        210.57        11.51 o                         
   0  10  16         47.49          7.64        22.58 o                         
   1  10  16         11.50         58.03        21.94 o                         
  -5   0  17        906.05        979.51        30.06 o                         
  -3   0  17        478.65        444.46        18.08 o                         
  -1   0  17        749.41        793.93        16.40 o                         
   1   0  17         20.38         49.83         8.92 o                         
   3   0  17         90.94        102.07         7.96 o                         
   5   0  17        157.59        115.80         7.19 o                         
  -6   1  17          6.06         -0.27        12.57 o                         
  -5   1  17         82.30        101.16        15.71 o                         
  -4   1  17         38.84         82.92        73.58 o                         
  -3   1  17        454.96        501.60        26.88 o                         
  -2   1  17         25.78         47.29        25.32 o                         
  -1   1  17          0.41         17.32         7.92 o                         
   0   1  17         11.01         18.30         7.04 o                         
   1   1  17          0.06         -6.10         6.10 o                         
   2   1  17         15.86         22.20         5.99 o                         
   3   1  17         26.82         26.30         9.48 o                         
   4   1  17        117.82        148.61         9.81 o                         
   5   1  17        109.88         96.92        16.48 o                         
  -6   2  17         19.99        -14.78        14.78 o                         
  -5   2  17        686.60        667.35        15.22 o                         
  -4   2  17         69.51         77.46        26.60 o                         
  -3   2  17        529.46        517.55        19.69 o                         
  -2   2  17         24.99         49.45        44.65 o                         
  -1   2  17          9.66         29.13         8.31 o                         
   0   2  17        140.35        151.56        10.61 o                         
   1   2  17         24.14         -5.51        13.70 o                         
   2   2  17        164.56        172.35        11.26 o                         
   3   2  17        234.70        259.04        38.78 o                         
   4   2  17        568.49        580.19        27.29 o                         
   5   2  17         58.74         71.16         7.00 o                         
  -6   3  17         19.23         90.96        16.56 o                         
  -5   3  17          4.84         22.93        15.80 o                         
  -4   3  17        127.63        137.61        14.50 o                         
  -3   3  17        913.11        922.64       127.39 o                         
  -2   3  17        151.51        147.69        27.45 o                         
  -1   3  17         18.66         16.68        10.13 o                         
   0   3  17         12.34         28.65         7.34 o                         
   1   3  17          2.71          7.59        19.01 o                         
   2   3  17          1.96         21.78        11.98 o                         
   3   3  17         39.31         30.99        13.70 o                         
   4   3  17         10.58         37.94        12.38 o                         
  -6   4  17          6.32          1.92        28.25 o                         
  -5   4  17         75.39         83.15        16.88 o                         
  -4   4  17         10.75         74.69        14.39 o                         
  -3   4  17        542.93        559.58        14.37 o                         
  -2   4  17        143.82        172.46        10.87 o                         
  -1   4  17         12.18         20.04         8.14 o                         
   0   4  17        171.06        195.54         9.73 o                         
   1   4  17        125.47        119.25         5.18 o                         
   2   4  17        139.10        124.16         9.54 o                         
   3   4  17         87.99        129.16        16.40 o                         
   4   4  17          4.76         37.21        15.19 o                         
  -6   5  17        348.54        474.38        18.72 o                         
  -5   5  17        390.09        340.65        42.08 o                         
  -4   5  17        375.16        302.96        15.47 o                         
  -3   5  17         80.81         82.09        13.08 o                         
  -2   5  17         28.31         25.00        46.01 o                         
  -1   5  17        127.26        110.20         8.88 o                         
   0   5  17         14.30         -1.45        14.15 o                         
   1   5  17        598.38        612.38        40.47 o                         
   2   5  17         28.32         11.04        11.68 o                         
   3   5  17        252.80        240.16        17.68 o                         
   4   5  17        110.77        129.80        13.42 o                         
  -5   6  17         47.12         41.23        13.01 o                         
  -4   6  17         37.42         22.89        13.64 o                         
  -3   6  17         26.86         49.32        14.83 o                         
  -2   6  17         43.94         11.94         7.81 o                         
  -1   6  17        311.98        369.19        21.90 o                         
   0   6  17         24.74         33.33        22.18 o                         
   1   6  17        271.49        295.03        43.00 o                         
   2   6  17         69.83         54.98        18.16 o                         
   3   6  17         89.38        118.87        17.76 o                         
  -5   7  17          2.45         75.26        14.90 o                         
  -4   7  17          9.09          9.71        12.86 o                         
  -3   7  17        256.21        261.16        10.94 o                         
  -2   7  17         44.55         35.99         8.98 o                         
  -1   7  17          0.01         -6.94         8.16 o                         
   0   7  17          0.09         -4.13        10.77 o                         
   1   7  17        732.94        690.09        21.14 o                         
   2   7  17         18.82         29.50        19.21 o                         
   3   7  17        359.04        282.27        22.18 o                         
  -4   8  17         69.27         28.98        13.47 o                         
  -3   8  17         74.91        122.83        23.11 o                         
  -2   8  17          0.69         14.34         8.63 o                         
  -1   8  17        645.11        625.69        78.40 o                         
   0   8  17         61.00         27.81        19.85 o                         
   1   8  17        166.10        175.05        21.14 o                         
   2   8  17         41.87          7.72        21.06 o                         
  -3   9  17          1.50         18.86        19.65 o                         
  -2   9  17        459.51        507.11        15.09 o                         
  -1   9  17         50.73         23.43         9.81 o                         
   0   9  17        412.98        433.71        84.31 o                         
   1   9  17        434.32        407.81        20.66 o                         
  -6   0  18         32.33        -18.89        18.89 o                         
  -4   0  18          2.23          0.72        20.50 o                         
  -2   0  18        304.19        321.81        14.87 o                         
   0   0  18        946.35        931.61        16.88 o                         
   2   0  18       1398.44       1629.65        18.16 o                         
   4   0  18        122.34        130.76         7.64 o                         
  -6   1  18         32.59        -16.69        16.69 o                         
  -5   1  18          0.01        -20.82        20.82 o                         
  -4   1  18        242.90        265.28        55.26 o                         
  -3   1  18        170.76        176.98        32.51 o                         
  -2   1  18          1.34         -8.92        11.25 o                         
  -1   1  18          1.00          4.19         9.24 o                         
   0   1  18         59.87         77.37        25.16 o                         
   1   1  18          5.98          5.95         7.01 o                         
   2   1  18        797.73        908.28        14.07 o                         
   3   1  18        227.01        256.15        15.51 o                         
   4   1  18        589.95        567.60        12.54 o                         
  -6   2  18         86.44         84.94        15.42 o                         
  -5   2  18         47.58         86.08        42.20 o                         
  -4   2  18         63.71         66.29        29.34 o                         
  -3   2  18        516.68        550.39        14.12 o                         
  -2   2  18          2.10         -1.30        16.80 o                         
  -1   2  18        373.34        340.66        18.81 o                         
   0   2  18        271.79        335.72        20.05 o                         
   1   2  18         69.19        100.80         6.87 o                         
   2   2  18        232.26        223.82        30.39 o                         
   3   2  18          0.02          8.87         6.94 o                         
   4   2  18        108.30        151.14        15.71 o                         
  -5   3  18        119.19        113.20        19.65 o                         
  -4   3  18        187.08        225.64        32.99 o                         
  -3   3  18         34.48         65.28        26.52 o                         
  -2   3  18        124.63        122.82        25.36 o                         
  -1   3  18        366.95        357.84        33.44 o                         
   0   3  18        144.11        146.82        56.38 o                         
   1   3  18        195.49        223.32        11.21 o                         
   2   3  18        140.33        134.43        27.41 o                         
   3   3  18         35.44         68.45         9.16 o                         
   4   3  18          7.64         -0.11         8.51 o                         
  -5   4  18         89.28         35.67        15.89 o                         
  -4   4  18          3.82        -15.11        15.11 o                         
  -3   4  18        196.22        231.92        12.75 o                         
  -2   4  18         72.01         90.71        16.92 o                         
  -1   4  18         59.15         46.62        21.42 o                         
   0   4  18        284.34        312.96        26.20 o                         
   1   4  18         90.45         64.51        18.99 o                         
   2   4  18          0.14         12.66        10.57 o                         
   3   4  18          0.80         13.01        10.04 o                         
  -5   5  18         10.29        -13.38        13.61 o                         
  -4   5  18         27.35         13.93        12.99 o                         
  -3   5  18        349.53        388.78        20.90 o                         
  -2   5  18        112.46        232.50        73.46 o                         
  -1   5  18        468.78        461.60        25.24 o                         
   0   5  18         12.75         -1.92         8.40 o                         
   1   5  18        554.89        496.95        75.51 o                         
   2   5  18        507.05        465.55        57.67 o                         
   3   5  18         57.17         64.60        34.68 o                         
  -4   6  18        490.45        593.55        16.60 o                         
  -3   6  18         39.98         74.63        14.80 o                         
  -2   6  18         33.74         40.25        27.77 o                         
  -1   6  18          6.72         -3.25        25.12 o                         
   0   6  18         59.02         64.94         5.58 o                         
   1   6  18          1.38          8.15        11.57 o                         
   2   6  18         37.12        112.46        32.63 o                         
  -3   7  18         87.15         78.38        11.19 o                         
  -2   7  18        187.58        207.42        23.47 o                         
  -1   7  18          0.25          3.12         7.74 o                         
   0   7  18         74.63         44.76        31.47 o                         
   1   7  18        468.30        494.13        65.14 o                         
   2   7  18          0.36         25.72        18.65 o                         
  -2   8  18        262.44        256.28        10.62 o                         
  -1   8  18         37.21         12.29        10.41 o                         
   0   8  18         88.81        179.50        45.89 o                         
  -5   0  19        539.37        548.63        28.45 o                         
  -3   0  19        103.94        122.73        19.13 o                         
  -1   0  19         18.52          2.09        10.29 o                         
   1   0  19          3.90         11.26         7.37 o                         
   3   0  19        161.87        145.42         5.91 o                         
  -5   1  19          5.97        -15.99        15.99 o                         
  -4   1  19        128.90         96.19        25.84 o                         
  -3   1  19         12.27          0.12        11.69 o                         
  -2   1  19       1063.39       1054.88        30.54 o                         
  -1   1  19        318.48        301.20        11.31 o                         
   0   1  19          0.62         15.30        11.05 o                         
   1   1  19        221.08        236.87        29.98 o                         
   2   1  19        105.87        105.03        12.97 o                         
   3   1  19         15.59         22.52         2.39 o                         
  -5   2  19        361.22        442.67        27.41 o                         
  -4   2  19        162.70        177.59        15.19 o                         
  -3   2  19        317.53        301.57        14.44 o                         
  -2   2  19         48.35         96.12        31.14 o                         
  -1   2  19          0.94          1.89         8.99 o                         
   0   2  19         20.78         14.70        17.72 o                         
   1   2  19        183.21        167.37        11.09 o                         
   2   2  19         12.41          9.75         4.02 o                         
   3   2  19          0.77         62.69        41.15 o                         
  -5   3  19         67.67        124.31        19.45 o                         
  -4   3  19          9.23          4.74        18.41 o                         
  -3   3  19         86.54         89.87        20.33 o                         
  -2   3  19         40.92         67.04        19.05 o                         
  -1   3  19        239.24        302.54        42.68 o                         
   0   3  19        249.73        282.60        19.89 o                         
   1   3  19        103.37        112.96        10.46 o                         
   2   3  19        212.04        227.89        12.94 o                         
   3   3  19         24.65         -1.08         8.98 o                         
  -4   4  19         17.03         21.48        39.74 o                         
  -3   4  19        687.35        709.50        34.00 o                         
  -2   4  19         11.61        102.60        42.72 o                         
  -1   4  19         62.80         81.84         9.20 o                         
   0   4  19         23.93         42.50        15.39 o                         
   1   4  19        168.01        146.17        17.00 o                         
   2   4  19          4.75         56.53        18.57 o                         
  -4   5  19         18.33         -7.55        27.37 o                         
  -3   5  19         91.41        128.57        37.82 o                         
  -2   5  19         40.71         37.17        10.70 o                         
  -1   5  19         63.22         52.12        26.56 o                         
   0   5  19         87.64         78.75         7.07 o                         
   1   5  19        191.40        175.13        43.44 o                         
   2   5  19         91.94         87.43        39.62 o                         
  -3   6  19         86.53         94.73        13.87 o                         
  -2   6  19         81.63        117.67        18.49 o                         
  -1   6  19        656.60        637.27        49.39 o                         
   0   6  19         12.39         18.39         4.57 o                         
   1   6  19        253.02        286.86        40.35 o                         
  -1   7  19        116.33         47.14         8.44 o                         
  -4   0  20         24.94         28.61        23.15 o                         
  -2   0  20        416.90        298.67        20.41 o                         
   0   0  20        682.36        785.41        17.76 o                         
   2   0  20         22.96         10.77         9.40 o                         
  -4   1  20        406.29        459.97        54.61 o                         
  -3   1  20        252.98        320.85        30.10 o                         
  -2   1  20         86.10        125.98        14.51 o                         
  -1   1  20         24.39         41.75        15.27 o                         
   0   1  20          2.02         -1.65         9.93 o                         
   1   1  20         53.40         59.16         7.22 o                         
   2   1  20         24.42         25.26         4.68 o                         
  -4   2  20        157.75        201.04        61.16 o                         
  -3   2  20         16.65         29.12        11.01 o                         
  -2   2  20        518.73        514.97        26.24 o                         
  -1   2  20         11.75          6.05         9.66 o                         
   0   2  20        344.03        414.37        15.15 o                         
   1   2  20         12.26         -8.12         8.12 o                         
   2   2  20         45.15         56.34        11.73 o                         
  -3   3  20         63.08         32.86        13.50 o                         
  -2   3  20         23.79         54.90        51.40 o                         
  -1   3  20        166.85        238.42        11.82 o                         
   0   3  20        213.82        210.45         9.05 o                         
   1   3  20         67.37         66.82        19.41 o                         
  -3   4  20        110.35        132.51        13.57 o                         
  -2   4  20        138.81        190.02        34.36 o                         
  -1   4  20         60.92         31.49        17.00 o                         
   0   4  20        237.03        186.17        40.55 o                         
   1   4  20          3.53        -10.17        10.17 o                         
  -2   5  20          0.01          1.61        22.02 o                         
  -1   5  20         81.42         90.22         8.29 o                         
  -1   0  21         18.05         20.09        14.63 o                         
  -1   1  21        195.87        227.79        16.36 o                         
                                                                                
